# Supplementary material for: Expression- and splicing-based multi-tissue transcriptome-wide association studies identified multiple genes for breast cancer by estrogen-receptor status
Source: Breast Cancer Res. 2024 Mar 21;26:51. doi: 10.1186/s13058-024-01809-6 (PMC10958972; doi:10.1186/s13058-024-01809-6)
Supplement: Supplementary file 1 — Additional file 1: Table S1. List of genes identified in previous transcriptome-wide association studies of estrogen receptor-(ER) positive or negative breast cancer. Table S2. All genes identified in this joint TWAS study for ER + and ER- breast cancer. Table S3. List of known index SNPs of ER + breast cancer GWAS and ER + genes identified in our study, by genomic locus. Table S4. List of known index SNPs of ER- breast cancer GWAS and ER- genes identified in our study. Table S5. Nearby GWAS index SNPs of TERT and TOX3. Table S6. Nearby GWAS index SNPs of CHEK2 and TP53 and their correlations with SNPs included in expression prediction models. Table S7. Candidate causal genes for ER + breast cancer identified by FOCUS. Table S8. Candidate causal genes for ER- breast cancer identified by FOCUS. Table S9. Significant gene sets in the enrichment analysis of ER + genes using FUMA. Table S10. Significant gene sets in the enrichment analysis of ER- genes using FUMA. [file 13058_2024_1809_MOESM1_ESM.xlsx]

## Sheet: LEGEND
Supplementary Table Legend
Table S1. List of genes identified in previous transcriptome-wide association studies of estrogen recepotor (ER) positive or negative breast cancer
Table S2. All genes identified in this joint TWAS study for ER+ and ER- breast cancer.
Table S3. List of known index SNPs of ER+ breast cancer GWAS and ER+ genes identified in our study, by genomic locus.
Table S4. List of known index SNPs of ER- breast cancer GWAS and ER- genes identified in our study.
Table S5. Nearby GWAS index SNPs of TERT and TOX3.
Table S6. Nearby GWAS index SNPs of CHEK2 and TP53 and their correlations with SNPs included in expression prediction models.
Table S7. Candidate causal genes for ER+ breast cancer identified by FOCUS.
Table S8. Candidate causal genes for ER- breast cancer identified by FOCUS.
Table S9. Significant gene sets in the enrichment analysis of ER+ genes using FUMA.
Table S10. Significant gene sets in the enrichment analysis of ER- genes using FUMA.

## Sheet: TABLE S1
Supplementary Table S1. List of genes identified in previous transcriptome-wide association studies of estrogen recepotor (ER) positive or negative breast cancer.
Gene Symbol	hg38 position	Strand	ER+	ER-	First Authors	PUBMED ID
CENPS	Chr1:10,430,433-10,442,808	+	Yes	Yes	Jia G	36356581
DFFA	Chr1:10,456,522-10,472,529	-		Yes	Jia G	36356581
PEX14	Chr1:10,472,288-10,630,758	+		Yes	Jia G	36356581
KLHDC7A	Chr1:18,480,930-18,485,974	+	Yes		Jia G	36356581
NSUN4	Chr1:46,340,789-46,365,152	+	Yes		Jia G	36356581
RP4-603I14.3	Chr1:46,370,586-46,370,955	+	Yes		Jia G	36356581
MKNK1-AS1	Chr1:46,538,611-46,570,255	+	Yes		Jia G	36356581
NBPF8	Chr1:120,419,850-120,467,739	+	Yes		Jia G	36356581
PFN1P2	Chr1:120,432,204-120,434,052	-	Yes		Jia G	36356581
H3P4	Chr1:121,118,195-121,118,610	-	Yes		Jia G	36356581
SRGAP2C	Chr1:121,184,811-121,392,874	+	Yes		Jia G	36356581
LINC02798	Chr1:121,396,754-121,463,508	+	Yes		Jia G	36356581
RP11-343N15.2*	Chr1:121,412,719-121,429,274	+	Yes		Jia G	36356581
EMBP1	Chr1:121,519,112-121,575,702	+	Yes		Jia G	36356581
THBS3	Chr1:155,195,588-155,209,051	-	Yes		Jia G	36356581
GBAP1	Chr1:155,213,821-155,227,422	-	Yes		Jia G	36356581
ASH1L-AS1	Chr1:155,562,042-155,563,944	+	Yes		Jia G	36356581
RIT1	Chr1:155,897,808-155,911,404	-	Yes		Jia G	36356581
PTPRVP	Chr1:202,168,051-202,189,455	+		Yes	Jia G	36356581
MDM4	Chr1:204,516,379-204,558,120	+		Yes	Jia G	36356581
AC012363.4	Chr2:120,174,885-120,216,544	-		Yes	Jia G	36356581
MTCO3P43	Chr2:120,211,727-120,212,862	+		Yes	Jia G	36356581
INHBB	Chr2:120,346,136-120,351,803	+		Yes	Ferreira M	30988301
CYBRD1	Chr2:171,522,247-171,558,129	+	Yes		Jia G	36356581
CASP8	Chr2:201,233,443-201,287,711	+	Yes		Jia G	36356581
FLACC1	Chr2:201,288,271-201,357,398	-	Yes	Yes	Feng H; Jia G	32115800, 36356581
TNP1	Chr2:216,859,458-216,860,064	-	Yes		Jia G	36356581
PRSS45P	Chr3:46,742,092-46,750,891	-	Yes		Jia G	36356581
METTL15P1	Chr3:156,713,884-156,714,928	-	Yes		Jia G	36356581
LINC00886	Chr3:156,747,343-156,817,062	-	Yes		Ferreira M; Jia G	30988301, 36356581
TNFSF10	Chr3:172,505,508-172,523,475	-		Yes	Ferreira M	30988301
MRPS30-DT	Chr5:44,742,420-44,808,777	-	Yes		Jia G	36356581
AC022431.3	Chr5:56,536,583-56,537,826	-	Yes		Jia G	36356581
CTD-2310F14.1	Chr5:56,927,874-56,929,573	+	Yes		Jia G	36356581
GUSBP14	Chr5:70,219,918-70,258,930	-	Yes		Jia G	36356581
ATG10	Chr5:81,972,023-82,276,857	+	Yes		Jia G	36356581
RPS23	Chr5:82,273,320-82,278,396	-	Yes		Jia G	36356581
ATP6AP1L	Chr5:82,279,462-82,386,977	+	Yes		Jia G	36356581
H4C12	Chr6:27,831,174-27,831,560	-	Yes		Jia G	36356581
VPS52	Chr6:33,250,272-33,272,047	-		Yes	Ferreira M	30988301
L3MBTL3	Chr6:130,013,699-130,141,449	+	Yes	Yes	Feng H; Jia G	32115800, 36356581
RP11-73O6.3	Chr6:130,133,410-130,146,179	-		Yes	Feng H	32115800
GTF2IRD2B	Chr7:75,092,573-75,149,817	+		Yes	Ferreira M	30988301
SGCE	Chr7:94,524,204-94,656,572	-	Yes		Jia G	36356581
SEPTIN14P8	Chr8:200,385-200,562	-		Yes	Jia G	36356581
MYC	Chr8:127,735,434-127,742,951	+	Yes		Jia G	36356581
ATE1-AS1	Chr10:121,928,312-121,951,965	+	Yes		Jia G	36356581
CMB9-55F22.1	Chr11:779,617-780,755	+	Yes		Jia G	36356581
AP006621.6	Chr11:781,645-782,105	+	Yes		Jia G	36356581
PIDD1	Chr11:799,179-809,753	-	Yes		Jia G	36356581
LINC01219	Chr11:1,991,096-1,993,670	+	Yes		Jia G	36356581
TRPM5	Chr11:2,404,515-2,423,045	-	Yes		Jia G	36356581
CMB9-22P13.1	Chr11:65,455,258-65,466,720	+	Yes		Jia G	36356581
FIBP	Chr11:65,883,740-65,888,531	-	Yes		Jia G	36356581
RHOD	Chr11:67,056,847-67,072,017	+	Yes		Jia G	36356581
RP11-967K21.1	Chr12:28,163,298-28,190,738	-	Yes		Jia G	36356581
NUP107	Chr12:68,686,951-68,745,809	+	Yes		Feng H; Jia G	32115800, 36356581
MPI	Chr15:74,890,005-74,902,219	+	Yes		Jia G	36356581
MAN2C1	Chr15:75,355,207-75,368,612	-	Yes		Jia G	36356581
HDDC3	Chr15:90,929,968-90,935,196	-	Yes		Jia G	36356581
RCCD1	Chr15:90,954,870-90,963,125	+	Yes		Jia G	36356581
PRC1-AS1	Chr15:90,966,340-90,988,625	+	Yes	Yes	Jia G	36356581
RP11-297L17.6	Chr16:52,655,307-52,656,045	+	Yes		Jia G	36356581
PLEKHM1	Chr17:45,435,900-45,490,749	-	Yes		Jia G	36356581
LRRC37A4P	Chr17:45,506,741-45,551,537	-	Yes		Feng H; Jia G	32115800, 36356581
DND1P1	Chr17:45,585,871-45,586,929	+	Yes		Jia G	36356581
RP11-707O23.1	Chr17:45,592,621-45,593,369	+	Yes		Jia G	36356581
MAPK8IP1P2	Chr17:45,600,869-45,602,340	-	Yes		Jia G	36356581
RPS26P8	Chr17:45,608,571-45,608,918	+	Yes		Jia G	36356581
CRHR1	Chr17:45,784,280-45,835,828	+	Yes		Jia G	36356581
MAPK8IP1P1	Chr17:46,243,606-46,245,044	+	Yes		Jia G	36356581
RP11-259G18.1	Chr17:46,267,037-46,268,694	+	Yes		Jia G	36356581
RP11-257O5.2	Chr17:54,956,760-54,958,426	-	Yes		Jia G	36356581
STXBP4	Chr17:54,968,727-55,173,632	+	Yes		Jia G	36356581
RP11-349H17.2	Chr18:26,565,723-26,575,626	-	Yes		Jia G	36356581
ANKLE1	Chr19:17,281,645-17,287,646	+		Yes	Kar S; Jia G	34317694, 36356581
ABHD8	Chr19:17,292,131-17,310,236	-		Yes	Kar S; Jia G	34317694, 36356581
LRRC25	Chr19:18,391,137-18,397,622	-	Yes		Jia G	36356581
SSBP4	Chr19:18,418,864-18,434,562	+	Yes		Jia G	36356581
FKBP8	Chr19:18,531,751-18,544,077	-	Yes		Jia G	36356581
ZNF404	Chr19:43,872,365-43,901,385	-	Yes	Yes	Feng H; Jia G	32115800, 36356581
RP11-15A1.3	Chr19:43,891,804-43,901,805	-	Yes		Jia G	36356581
ZNF155	Chr19:43,967,862-43,998,326	+		Yes	Feng H	32115800
ZNF230-DT	Chr19:43,996,896-44,003,298	-		Yes	Feng H	32115800
AC007191.4	Chr19:45,714,387-45,717,381	-	Yes		Jia G	36356581
TP53INP2	Chr20:34,704,339-34,713,439	+		Yes	Gao G	28957356
* Ensembl ID retired, and no additional annotation for this gene

## Sheet: TABLE S2
Supplementary Table S2. All genes identified in this joint TWAS study for ER+ and ER- breast cancer.
Subtype	Loci*	Gene Symbol**	Ensembl Gene ID	Chromosome:Start-End Position (hg38)	Strand	Gene type	11 Tissue ACAT p-value (eQTL)	11 Tissue ACAT p-value (sQTL)	Breast p-value (eQTL)	Breast p-value (sQTL)	TWAS-significant Approaches***	11 Tissue ACAT COJO p-value (eQTL)	11 Tissue ACAT COJO p-value (sQTL)†	Breast COJO p-value (eQTL)†	Breast COJO p-value (sQTL)†	COJO TWAS-significant Approaches***†	Max eQTL PIP	Tissue(s) with Max eQTL PIP	Max sQTL PIP	Tissue(s) with Max sQTL PIP	Closest GWAS Index SNP	Distance to Closest GWAS Index SNP (kb)	Overall BC gene in previous TWAS	ER+ BC gene in previous TWAS	ER- BC gene in previous TWAS	PMID of previous TWAS
ER-	1p36.22	CENPS	ENSG00000175279	1:10430433-10442808	+	protein_coding	5.09e-09	1.08e-08	1.56e-06	1.37e-05	express|splice	0.000699	0.0187	0.000145	0.418		0.99	ovary	1	vagina	rs10864459	60.7	Yes	No	Yes	36356581, 37164006
ER-	1p36.22	CORT	ENSG00000241563	1:10450031-10451998	+	protein_coding	1.49e-07	1.08e-08	5.09e-05	1.37e-05	express|splice	0.13	0.0187	0.398	0.418		0.17	cells_ebv-transformed_lymphocytes	1	vagina	rs10864459	51.6	Yes	Yes	No	29915430, 34518541, 36356581, 36402776, 37164006
ER-	1p36.22	DFFA	ENSG00000160049	1:10456522-10472529	-	protein_coding	4.63e-12	2.19e-13	6.62e-13	1.89e-13	express|splice	0.151	0.98	0.561	0.982		1	breast_mammary_tissue	1	whole_blood	rs10864459	31	Yes	No	No	37164006
ER-	1p36.22	PEX14	ENSG00000142655	1:10472288-10630758	+	protein_coding	3.33e-14	<5.5E-17	1.06e-09	4.66e-06	express|splice	0.661	1	0.689	0.149		1	adipose_subcutaneous	1	cells_cultured_fibroblasts, liver	rs10864459	0	Yes	No	No	34518541
ER-	1q32.1, L3	LGR6	ENSG00000133067	1:202193799-202319781	+	protein_coding	0.24	8.52e-08	NA	1.22e-08	splice	NA	0.188	NA	0.231		NA	NA	1	breast_mammary_tissue	rs17489300	0
ER-	1q32.1, L4	PIK3C2B	ENSG00000133056	1:204422628-204494805	-	protein_coding	<5.5E-17	0.000222	1.46e-24	0.0192	express	1	NA	1	NA		1	adipose_visceral_omentum, breast_mammary_tissue, cells_ebv-transformed_lymphocytes, ovary	NA	NA	rs2169137	34
ER-	1q32.1, L4	MDM4	ENSG00000198625	1:204516379-204558120	+	protein_coding	5.55e-17	<5.5E-17	4.12e-14	<5.5E-17	express|splice	0.903	3.29e-09	0.854	9.86e-10	splice	1	adipose_subcutaneous, spleen	1	adipose_subcutaneous, adipose_visceral_omentum, breast_mammary_tissue, cells_cultured_fibroblasts, cells_ebv-transformed_lymphocytes, uterus, vagina, whole_blood	rs4245739	0	Yes	Yes	No	34518541, 36356581, 36402776, 37164006
ER-	2p23.3	ADCY3	ENSG00000138031	2:24819169-24920237	-	protein_coding	2.21e-07	3.19e-05	NA	0.00374	express	1	NA	NA	NA		0.99	adipose_visceral_omentum	NA	NA	rs6725517	0
ER-	2p23.2	WDR43	ENSG00000163811	2:28894667-28948219	+	protein_coding	1.37e-12	6.54e-13	8.69e-08	7.81e-13	express|splice	1	1	0.0528	1		1	cells_cultured_fibroblasts, cells_ebv-transformed_lymphocytes, liver, ovary	1	breast_mammary_tissue, cells_cultured_fibroblasts, ovary, uterus	rs67073037	0	Yes	No	No	37164006
ER-	2q14.2	RALB	ENSG00000144118	2:120240064-120294710	+	protein_coding	1.29e-08	1.2e-08	9.28e-08	8.68e-09	express|splice	5.64e-05	4.52e-07	0.000255	1.69e-07	splice	1	cells_ebv-transformed_lymphocytes	1	cells_cultured_fibroblasts, spleen	rs4528762	27.2	Yes	No	No	37164006
ER-	2q14.2	AC012363.13	ENSG00000235840	2:120319007-120326298	+	lncRNA	4.24e-13	NA	4.24e-13	NA	express	0.933	NA	0.933	NA		1	breast_mammary_tissue, vagina	NA	NA	rs4528762	0	Yes	No	No	37164006
ER-	2q14.2	INHBB	ENSG00000163083	2:120346136-120351803	+	protein_coding	1.59e-08	NA	0.334	NA	express	6.09e-07	NA	0.266	NA	express	1	whole_blood	NA	NA	rs11903787	15.5	Yes	No	No	37164006
ER-	2q33.1	BZW1	ENSG00000082153	2:200810594-200827338	+	protein_coding	1.2e-06	8.66e-06	2.14e-06	5.08e-05	express	0.0247	NA	0.162	NA		0.82	spleen	NA	NA	rs13015648	298.5	Yes	No	No	37164006
ER-	2q33.1	CLK1	ENSG00000013441	2:200853009-200864691	-	protein_coding	1.33e-07	1.34e-08	NA	0.697	express|splice	2.01e-05	0.0323	NA	0.717		1	cells_cultured_fibroblasts	0.45	adipose_visceral_omentum	rs13015648	261.1	Yes	No	No	37164006
ER-	2q33.1	FAM126B	ENSG00000155744	2:200973718-201071671	-	protein_coding	1.27e-07	6.89e-08	0.663	0.000202	express|splice	5.23e-07	1.29e-05	0.572	0.00821	express	0.26	spleen	0.36	uterus	rs13015648	54.1	Yes	No	No	29915430, 37164006
ER-	2q33.1	NDUFB3	ENSG00000119013	2:201071433-201085750	+	protein_coding	2.36e-08	0.223	NA	NA	express	3.47e-08	NA	NA	NA	express	0.64	spleen	NA	NA	rs13015648	40.1	Yes	Yes	No	36356581, 37164006
ER-	2q33.1	CFLAR	ENSG00000003402	2:201116154-201176687	+	protein_coding	2.61e-08	1.61e-10	1.66e-08	0.00198	express|splice	5.34e-06	9.51e-06	3.4e-06	0.103	express	1	breast_mammary_tissue	1	breast_mammary_tissue	rs13015648	0	Yes	Yes	No	36356581, 36690614, 37164006
ER-	2q33.1	CASP8	ENSG00000064012	2:201233443-201361836	+	protein_coding	2.83e-08	1.43e-09	5.6e-07	3.58e-05	express|splice	0.525	0.0712	0.61	0.605		1	adipose_visceral_omentum, cells_cultured_fibroblasts	1	vagina	rs2714486	23.1	Yes	No	No	37164006
ER-	2q33.1	FLACC1	ENSG00000155749	2:201288271-201357398	-	protein_coding	2.22e-05	0.508	2.2e-06	0.347	express	0.914	NA	0.703	NA		0.33	adipose_subcutaneous	NA	NA	rs2714486	27.6	Yes	No	No	37164006
ER-	3q26.31	TNFSF10	ENSG00000121858	3:172505508-172523475	-	protein_coding	7.61e-07	2.86e-06	0.00341	1.39e-06	express|splice	2.96e-05	3.32e-05	0.00439	1.64e-05		0.95	adipose_visceral_omentum, cells_ebv-transformed_lymphocytes, whole_blood	0.88	vagina	rs13074711	26.5
ER-	5p15.33, L2	TERT	ENSG00000164362	5:1253147-1295068	-	protein_coding	<5.5E-17	NA	NA	NA	express	1	NA	NA	NA		1	spleen, whole_blood	NA	NA	rs2853669	0.2	Yes	No	No	37164006
ER-	5q11.2, L2	PELO	ENSG00000152684	5:52787916-52804044	+	protein_coding	0.0238	2.36e-06	0.0439	2.76e-05	splice	NA	5.28e-06	NA	3.42e-05		NA	NA	0.87	whole_blood	rs114733515	419.3
ER-	5q33.3	EBF1	ENSG00000164330	5:158695916-159099916	-	protein_coding	0.302	7.34e-07	NA	NA	splice	NA	1	NA	NA		NA	NA	0.92	adipose_subcutaneous	rs11288072	0
ER-	6p21.32	RPS18	ENSG00000231500	6:33272075-33276511	+	protein_coding	1.49e-07	NA	1.15e-07	NA	express	0.437	NA	0.454	NA		0.98	liver	NA	NA	rs17215231	0	Yes	No	No	36402776
ER-	6p21.32	B3GALT4	ENSG00000235863	6:33277123-33284832	+	protein_coding	3.38e-08	NA	8.46e-09	NA	express	0.061	NA	0.0268	NA		0.9	adipose_subcutaneous	NA	NA	rs17215231	5	Yes	No	No	37164006
ER-	6q23.1	L3MBTL3	ENSG00000198945	6:130013699-130141449	+	protein_coding	6.79e-09	6.42e-08	1.5e-07	9.63e-08	express|splice	0.000906	6.71e-05	0.000352	5.96e-05		1	ovary	0.97	adipose_visceral_omentum, liver	rs55941023	0
ER-	6q25.1-q25.2	ZBTB2	ENSG00000181472	6:151364115-151391559	-	protein_coding	2.4e-07	0.224	NA	NA	express	1.49e-05	NA	NA	NA		0.97	liver	NA	NA	rs3757318	201.4	Yes	No	No	37164006
ER-	6q25.1-q25.2	RMND1	ENSG00000155906	6:151398898-151452158	-	protein_coding	7.01e-05	2.01e-06	0.00349	3.95e-05	splice	NA	9.37e-05	NA	8.04e-05		NA	NA	0.98	adipose_subcutaneous	rs3757318	140.8	Yes	No	No	36402776, 37164006
ER-	6q25.1-q25.2	ESR1	ENSG00000091831	6:151656691-152129619	+	protein_coding	<5.5E-17	0.00717	NA	NA	express	0.702	NA	NA	NA		1	cells_ebv-transformed_lymphocytes	NA	NA	rs9371545	8.1	Yes	Yes	No	36356581, 36402776, 37164006
ER-	8p23.3	RPL23AP53	ENSG00000223508	8:213186-232231	-	pseudogene	NA	2.16e-06	NA	6.86e-07	splice	NA	0.0421	NA	0.0142		NA	NA	0.97	spleen	rs116426014	7.4	Yes	No	No	37164006
ER-	8p11.23	RP11-419C23.1	ENSG00000254038	8:37067441-37069418	-	lncRNA	1.6e-11	NA	7.4e-09	NA	express	1	NA	0.0393	NA		0.96	breast_mammary_tissue	NA	NA	rs13365225	66.5	Yes	Yes	No	36356581
ER-	8p11.23	ZNF703	ENSG00000183779	8:37695782-37700019	+	protein_coding	8.44e-12	NA	0.184	NA	express	1	NA	0.277	NA		0.49	adipose_subcutaneous	NA	NA	rs13365225	694.8	Yes	No	No	37164006
ER-	9p21.3	CDKN2B	ENSG00000147883	9:22002903-22009305	-	protein_coding	1.58e-06	NA	0.194	NA	express	0.303	NA	0.514	NA		0.97	whole_blood	NA	NA	rs3217991	0	Yes	No	No	36402776, 37164006
ER-	11p15.5, L2	LSP1	ENSG00000130592	11:1850904-1892267	+	protein_coding	0.00234	2.97e-06	NA	6.7e-06	splice	NA	0.498	NA	0.818		NA	NA	0.9	whole_blood	rs576603	0.6	Yes	No	No	37164006
ER-	11p15.5, L2	PRR33	ENSG00000283787	11:1888078-1891895	-	protein_coding	7.88e-06	NA	2.63e-06	NA	express	0.682	NA	0.807	NA		0.74	adipose_visceral_omentum	NA	NA	rs3817198	0.3	Yes	No	No	36402776, 37164006
ER-	11q22.3	ACAT1	ENSG00000075239	11:108116695-108147603	+	protein_coding	1.47e-05	2.53e-06	0.0015	1.99e-06	splice	NA	2.18e-07	NA	4.45e-08	splice	NA	NA	0.96	adipose_subcutaneous	rs199504893	249.1	Yes	No	No	37164006
ER-	11q22.3	C11orf65	ENSG00000166323	11:108308519-108467531	-	protein_coding	1.5e-06	0.67	0.000492	NA	express	3e-05	NA	0.00457	NA		1	adipose_subcutaneous, spleen, whole_blood	NA	NA	rs11374964	7.3	Yes	No	No	37164006
ER-	11q24.3	RP11-237N19.3	ENSG00000281386	11:129591493-129612110	+	lncRNA	4.24e-10	NA	NA	NA	express	1	NA	NA	NA		1	vagina	NA	NA	rs11820646	0.2	Yes	No	No	37164006
ER-	12p11.22, L1	CCDC91	ENSG00000123106	12:28133249-28581511	+	protein_coding	3.26e-08	1.43e-09	0.00143	8.05e-10	express|splice	7.57e-06	2.71e-07	0.0503	2.32e-07	splice	1	adipose_visceral_omentum	1	liver	rs7297051	111.4	Yes	No	No	37164006
ER-	12q22	NTN4	ENSG00000074527	12:95657807-95791189	-	protein_coding	1.24e-06	0.0587	3.09e-07	0.0272	express	0.0695	NA	0.982	NA		0.94	breast_mammary_tissue	NA	NA	rs17356907	23.8	Yes	No	No	36402776, 37164006
ER-	16q12.1-q12.2	TOX3	ENSG00000103460	16:52436417-52547802	-	protein_coding	<5.5E-17	NA	1.6e-22	NA	express	1.38e-10	NA	0.651	NA	express	1	breast_mammary_tissue, liver, uterus, vagina	NA	NA	rs3803662	4.6	Yes	No	No	36402776, 37164006
ER-	16q12.1-q12.2	RP11-297L17.2	ENSG00000260963	16:52607006-52614640	+	lncRNA	2.1e-09	NA	NA	NA	express	1	NA	NA	NA		0	liver	NA	NA	rs3112612	5.8	Yes	No	No	37164006
ER-	16q12.2, L1	FTO	ENSG00000140718	16:53701692-54158512	+	protein_coding	0.372	7.19e-08	NA	NA	splice	NA	1	NA	NA		NA	NA	0.99	adipose_visceral_omentum, cells_ebv-transformed_lymphocytes	rs777570833	0	Yes	No	No	37164006
ER-	17p13.1	TP53	ENSG00000141510	17:7661779-7687538	-	protein_coding	2.34e-06	1.55e-05	9.92e-07	0.0251	express	0.205	NA	NA	NA		0.87	cells_cultured_fibroblasts	NA	NA	rs78378222	0	Yes	Yes	No	36356581
ER-	17q25.3	CBX8	ENSG00000141570	17:79792132-79801683	-	protein_coding	4.59e-06	NA	1.8e-06	NA	express	1	NA	0.319	NA		0.71	spleen	NA	NA	rs8082452	0
ER-	19p13.11, L1	MYO9B	ENSG00000099331	19:17075777-17214537	+	protein_coding	7.39e-05	2.12e-08	0.515	1.87e-08	splice	NA	0.437	NA	0.333		NA	NA	0	cells_ebv-transformed_lymphocytes	rs8170	64.4	Yes	No	No	37164006
ER-	19p13.11, L1	USE1	ENSG00000053501	19:17215346-17219829	+	protein_coding	6.65e-06	6.75e-09	0.0403	0.0717	splice	NA	0.611	NA	0.833		NA	NA	0	liver	rs8170	59.1	Yes	No	No	36356581, 37164006
ER-	19p13.11, L1	OCEL1	ENSG00000099330	19:17226213-17229219	+	protein_coding	3.16e-10	4.69e-10	1.65e-08	4.3e-10	express|splice	0.904	0.995	0.169	0.214		0.15	adipose_subcutaneous	0	ovary	rs8170	49.7	Yes	Yes	No	34518541, 36356581, 36402776, 37164006
ER-	19p13.11, L1	NR2F6	ENSG00000160113	19:17231883-17245919	-	protein_coding	1.4e-10	0.943	2.33e-11	NA	express	0.438	NA	0.733	NA		0.08	spleen	NA	NA	rs8170	33	Yes	No	No	37164006
ER-	19p13.11, L1	USHBP1	ENSG00000130307	19:17249171-17282786	-	protein_coding	0.000186	6.11e-16	NA	5.55e-17	splice	NA	1	NA	1		NA	NA	0	adipose_subcutaneous	rs56069439	0.3	Yes	No	No	37164006
ER-	19p13.11, L1	BABAM1	ENSG00000105393	19:17267376-17281249	+	protein_coding	1.67e-16	<5.5E-17	0.000158	<5.5E-17	express|splice	0.456	1	0.367	1		0.62	whole_blood	1	whole_blood	rs8100241	0.8	Yes	Yes	No	29915430, 34518541, 36356581, 36402776, 37164006
ER-	19p13.11, L1	ANKLE1	ENSG00000160117	19:17281645-17287646	+	protein_coding	<5.5E-17	<5.5E-17	3.61e-26	NA	express|splice	1	1	0.916	NA		1	ovary, uterus	0.42	cells_ebv-transformed_lymphocytes	rs8100241	0	Yes	Yes	Yes	29915430, 32115800, 36356581, 36402776, 37164006
ER-	19p13.11, L1	ABHD8	ENSG00000127220	19:17292131-17310236	-	protein_coding	<5.5E-17	NA	3.06e-18	NA	express	1	NA	0.649	NA		1	adipose_subcutaneous, adipose_visceral_omentum, breast_mammary_tissue, cells_cultured_fibroblasts, liver, spleen	NA	NA	rs4808616	0	Yes	Yes	No	36356581, 37164006
ER-	19p13.11, L1	MRPL34	ENSG00000130312	19:17292609-17306843	+	protein_coding	2.22e-16	<5.5E-17	0.000369	<5.5E-17	express|splice	1	1	0.442	1		1	cells_ebv-transformed_lymphocytes, whole_blood	1	cells_cultured_fibroblasts, spleen	rs4808616	0.4	Yes	No	No	37164006
ER-	19p13.11, L1	DDA1	ENSG00000130311	19:17309518-17323298	+	protein_coding	4.27e-14	2.96e-14	0.713	NA	express|splice	0.81	0.91	0.614	NA		1	cells_ebv-transformed_lymphocytes	0	ovary	rs4808616	17.3
ER-	19p13.11, L1	ANO8	ENSG00000074855	19:17323223-17334855	-	protein_coding	1.02e-13	6.66e-08	0.235	4.86e-08	express|splice	0.777	0.375	0.463	0.377		0	adipose_subcutaneous	1	liver	rs4808616	31	Yes	No	No	37164006
ER-	19p13.11, L1	GTPBP3	ENSG00000130299	19:17334920-17342731	+	protein_coding	0.00975	1.52e-11	0.00192	1.86e-11	splice	NA	0.264	NA	0.404		NA	NA	0.33	adipose_subcutaneous	rs4808616	42.7	Yes	No	No	34518541, 36690614, 37164006
ER-	19q13.31	KCNN4	ENSG00000104783	19:43766533-43780976	-	protein_coding	4.88e-09	0.341	NA	0.3	express	0.2	NA	NA	NA		1	whole_blood	NA	NA	rs3760982	1.4
ER-	19q13.31	LYPD5	ENSG00000159871	19:43785874-43827206	-	protein_coding	1.1e-07	NA	0.0225	NA	express	0.832	NA	0.909	NA		0.34	spleen	NA	NA	rs3760982	3.5	Yes	No	No	29915430, 36356581, 37164006
ER-	19q13.31	AC115522.3	ENSG00000268601	19:43794309-43795658	-	lncRNA	6.44e-08	NA	0.893	NA	express	0.682	NA	0.483	NA		0.32	spleen	NA	NA	rs773012710	6.6
ER-	19q13.31	ZNF404	ENSG00000176222	19:43872365-43901385	-	protein_coding	2.84e-08	3e-08	2.82e-08	NA	express|splice	1	1	1	NA		0.5	cells_cultured_fibroblasts	0.25	cells_cultured_fibroblasts	rs375066	18	Yes	No	No	37164006
ER-	19q13.31	RP11-15A1.3	ENSG00000267058	19:43891804-43901805	-	lncRNA	2.85e-08	NA	2.51e-08	NA	express	1	NA	1	NA		0.66	ovary	NA	NA	rs375066	17.6	Yes	No	No	36356581, 37164006
ER-	19q13.31	ZNF45	ENSG00000124459	19:43912624-43935282	-	protein_coding	0.00955	3.53e-08	0.00491	3.8e-08	splice	NA	1	NA	1		NA	NA	1	breast_mammary_tissue	rs375066	0	Yes	No	No	36356581, 37164006
ER-	22q13.1-q13.2	ADSL	ENSG00000239900	22:40346461-40390463	+	protein_coding	7.09e-08	0.254	0.166	0.248	express	0.179	NA	0.199	NA		0.04	vagina	NA	NA	rs6001930	89.8	Yes	No	No	37164006
ER-	22q13.1-q13.2	SGSM3	ENSG00000100359	22:40370591-40410289	+	protein_coding	2.73e-08	1.2e-08	NA	1.03e-07	express|splice	0.323	0.242	NA	0.239		0.05	adipose_visceral_omentum	1	spleen	rs6001930	69.9	Yes	No	No	36356581, 37164006
ER-	22q13.1-q13.2	MRTFA	ENSG00000196588	22:40410281-40636719	-	protein_coding	1.93e-11	9.87e-11	NA	6.58e-11	express|splice	1	0.734	NA	0.752		1	cells_ebv-transformed_lymphocytes	1	adipose_subcutaneous	rs6001982	0	Yes	No	No	36402776, 37164006
ER+	1p36.22	PEX14	ENSG00000142655	1:10472288-10630758	+	protein_coding	4.65e-05	8.07e-07	0.000459	0.000337	splice	NA	1	NA	0.00268		NA	NA	0.98	cells_cultured_fibroblasts	rs10864459	0	Yes	No	No	37164006
ER+	1p36.13	KLHDC7A	ENSG00000179023	1:18480930-18485974	+	protein_coding	4.72e-15	NA	1.47e-14	NA	express	0.112	NA	0.0563	NA		1	adipose_subcutaneous, breast_mammary_tissue, liver	NA	NA	rs2992756	0.1	Yes	No	No	37164006
ER+	1p34.1-p33	PIK3R3	ENSG00000117461	1:46040140-46133036	-	protein_coding	1.03e-05	1.93e-06	1.35e-06	1.73e-06	express|splice	0.29	0.854	0.912	0.912		0.15	adipose_subcutaneous	0.05	adipose_visceral_omentum	rs1707302	2.2	Yes	No	No	37164006
ER+	1p34.1-p33	LURAP1	ENSG00000171357	1:46203334-46221256	+	protein_coding	2.75e-07	0.396	4.72e-08	0.384	express	0.0352	NA	0.0106	NA		0.9	breast_mammary_tissue	NA	NA	rs9429095	65.7	Yes	No	No	37164006
ER+	1p34.1-p33	RAD54L	ENSG00000085999	1:46246461-46278480	+	protein_coding	5.24e-07	0.534	NA	NA	express	0.00227	NA	NA	NA		0.56	cells_ebv-transformed_lymphocytes	NA	NA	rs9429095	108.8	Yes	No	No	37164006
ER+	1p34.1-p33	UQCRH	ENSG00000173660	1:46303698-46316776	+	protein_coding	1.48e-06	0.915	0.921	0.911	express	0.0852	NA	0.246	NA		0.06	ovary	NA	NA	rs9429095	166	Yes	No	No	37164006
ER+	1p34.1-p33	NSUN4	ENSG00000117481	1:46340789-46365152	+	protein_coding	5.23e-07	3.01e-07	8.31e-06	3.03e-07	express|splice	0.00278	0.000149	0.00478	5.48e-05		0.93	liver	0.31	whole_blood	rs9429095	203.1
ER+	1p34.1-p33	FAAH	ENSG00000117480	1:46394317-46413848	+	protein_coding	7.08e-09	4.25e-07	0.000146	3.39e-07	express|splice	0.00155	0.000542	0.00132	6.15e-05		1	whole_blood	0.39	cells_cultured_fibroblasts	rs9429095	256.6	Yes	No	No	37164006
ER+	1p32.3	CDKN2C	ENSG00000123080	1:50960745-50974634	+	protein_coding	1.34e-06	NA	NA	NA	express	0.131	NA	NA	NA		0.9	whole_blood	NA	NA	rs56168262	26.8	Yes	No	No	37164006
ER+	1p13.2	PHTF1	ENSG00000116793	1:113696831-113759489	-	protein_coding	1.55e-06	0.00024	5.36e-06	0.00138	express	0.0344	NA	0.774	NA		0.71	cells_cultured_fibroblasts	NA	NA	rs1230666	66
ER+	1p13.2	DCLRE1B	ENSG00000118655	1:113905213-113914086	+	protein_coding	4.08e-08	1.15e-08	2.06e-06	1.88e-08	express|splice	1	1	0.596	0.926		1	adipose_subcutaneous, liver, whole_blood	0.99	spleen	rs11552449	0	Yes	No	No	37164006
ER+	1p12, L2	SEC22B	ENSG00000265808	1:120150898-120176520	-	protein_coding	2.78e-08	0.000555	0.00736	0.00113	express	0.919	NA	0.146	NA		0.1	liver	NA	NA	rs150157076	106.8	Yes	No	No	34317694, 36356581, 37164006
ER+	1p11.2	LINC00623	ENSG00000226067	1:120913184-121009291	+	lncRNA	9.85e-06	3.02e-06	0.00598	NA	splice	NA	0.194	NA	NA		NA	NA	0.06	whole_blood	rs369304377	112.6	Yes	Yes	No	29915430, 36356581, 36402776
ER+	1p11.2	FCGR1B	ENSG00000198019	1:121087345-121097161	+	protein_coding	2.45e-08	1.45e-05	3.63e-05	NA	express	0.000707	NA	0.000118	NA		0.09	breast_mammary_tissue	NA	NA	rs369304377	24.7	Yes	No	No	34518541, 36690614, 37164006
ER+	1p11.2	FAM72B	ENSG00000188610	1:121167646-121185539	-	protein_coding	<5.5E-17	NA	1.77e-18	NA	express	0.00392	NA	0.00326	NA		1	breast_mammary_tissue	NA	NA	rs369304377	45.8	Yes	No	No	37164006
ER+	1p11.2	SRGAP2C	ENSG00000171943	1:121184811-121392874	+	protein_coding	<5.5E-17	<5.5E-17	1.17e-15	<5.5E-17	express|splice	0.00389	0.00399	0.0127	0.00291		1	cells_ebv-transformed_lymphocytes, uterus, vagina	1	adipose_subcutaneous, adipose_visceral_omentum, breast_mammary_tissue, cells_ebv-transformed_lymphocytes, spleen, uterus	rs369304377	63
ER+	1p11.2	LINC02798	ENSG00000227082	1:121396754-121463508	+	lncRNA	8.88e-15	NA	7.03e-10	NA	express	0.0187	NA	0.457	NA		0.01	ovary	NA	NA	rs12134101	8	Yes	No	No	37164006
ER+	1p11.2	RP11-344P13.4	ENSG00000228826	1:121494329-121511588	-	lncRNA	1.71e-07	NA	NA	NA	express	0.00328	NA	NA	NA		0	liver	NA	NA	rs12134101	22.8	Yes	No	No	34518541, 36402776, 36690614, 37164006
ER+	1p11.2	RP11-344P13.6	ENSG00000272583	1:121518366-121518829	-	lncRNA	<5.5E-17	NA	NA	NA	express	6.48e-06	NA	NA	NA		1	liver, spleen, whole_blood	NA	NA	rs11249433	20	Yes	No	No	37164006
ER+	1q21.1, L1	FCGR1CP	ENSG00000265531	1:143874793-143883575	+	pseudogene	NA	5.05e-11	NA	NA	splice	NA	3.33e-11	NA	NA	splice	NA	NA	1	whole_blood	rs1552172	1846.8	Yes	Yes	No	29915430, 34518541, 36356581, 37164006
ER+	1q21.1, L1	FAM72C	ENSG00000263513	1:143955287-143971986	-	protein_coding	1.89e-11	NA	NA	NA	express	1.25e-11	NA	NA	NA	express	0.98	cells_ebv-transformed_lymphocytes	NA	NA	rs1552172	1758.3	Yes	Yes	No	34518541, 36356581, 37164006
ER+	1q21.1, L2	ITGA10	ENSG00000143127	1:145891208-145910111	-	protein_coding	NA	1.46e-06	NA	1.91e-06	splice	NA	1.2e-06	NA	1.58e-06	splice	NA	NA	0.36	liver	rs143384623	60.4	Yes	Yes	No	29915430, 34518541, 36356581, 37164006
ER+	1q21.1, L2	HJV	ENSG00000168509	1:146017468-146036746	-	protein_coding	0.643	9.75e-07	0.646	NA	splice	NA	1	NA	NA		NA	NA	0.3	liver	rs143384623	186.7
ER+	1q22	EFNA1	ENSG00000169242	1:155127876-155134899	+	protein_coding	0.000319	3.63e-07	3.74e-05	4.43e-07	splice	NA	0.0102	NA	0.00495		NA	NA	0.16	spleen	rs4971059	41.4	Yes	No	No	37164006
ER+	1q22	SLC50A1	ENSG00000169241	1:155135344-155138857	+	protein_coding	3.73e-08	4.41e-07	0.347	1.65e-07	express|splice	0.76	0.133	0.856	0.166		0.83	ovary	0.09	breast_mammary_tissue	rs4971059	37.4	Yes	No	No	36402776, 37164006
ER+	1q22	DPM3	ENSG00000179085	1:155139891-155140595	-	protein_coding	0.00351	2.51e-06	0.00485	2.51e-06	splice	NA	0.803	NA	0.803		NA	NA	0.02	liver	rs4971059	35.7	Yes	No	No	36402776, 37164006
ER+	1q22	TRIM46	ENSG00000163462	1:155173787-155184971	+	protein_coding	6.54e-08	0.717	0.469	NA	express	0.321	NA	0.279	NA		0.57	adipose_visceral_omentum	NA	NA	rs4971059	0	Yes	No	No	37164006
ER+	1q22	MUC1	ENSG00000185499	1:155185824-155192916	-	protein_coding	2.93e-12	1.57e-09	0.258	3.9e-07	express|splice	0.879	0.914	0.0854	0.991		0.57	spleen	0.01	breast_mammary_tissue	rs4971059	9.5
ER+	1q22	THBS3	ENSG00000169231	1:155195588-155209051	-	protein_coding	1.98e-09	4.35e-08	9.35e-06	3.8e-08	express|splice	9.63e-06	0.324	0.00166	0.36		0.96	liver	0.21	whole_blood	rs4971059	19.3
ER+	1q22	MTX1	ENSG00000173171	1:155208695-155213824	+	protein_coding	2.22e-09	1.42e-07	7.89e-10	0.145	express|splice	1.4e-05	0.82	0.00691	0.833		0.7	uterus	0.1	whole_blood	rs4971059	32.4	Yes	No	No	37164006
ER+	1q22	GBAP1	ENSG00000160766	1:155213821-155227574	-	pseudogene	NA	1.36e-09	NA	2.83e-09	splice	NA	0.00042	NA	0.00018		NA	NA	0.7	liver	rs4971059	37.5
ER+	1q22	GBA	ENSG00000177628	1:155234452-155244699	-	protein_coding	8.62e-08	2.14e-05	1.22e-05	NA	express	0.000614	NA	0.809	NA		0.13	adipose_visceral_omentum	NA	NA	rs7524950	57.8
ER+	1q22	FAM189B	ENSG00000160767	1:155247205-155255483	-	protein_coding	1.47e-06	3.93e-07	0.141	3.77e-07	express|splice	0.411	0.0147	0.252	0.689		0.06	adipose_visceral_omentum	0.02	adipose_subcutaneous, breast_mammary_tissue	rs7524950	47	Yes	No	No	37164006
ER+	1q22	SCAMP3	ENSG00000116521	1:155255979-155262430	-	protein_coding	5.28e-07	4.85e-07	NA	6.17e-07	express|splice	1	1	NA	1		0.02	ovary	0.3	adipose_subcutaneous	rs7524950	40.1	Yes	No	No	37164006
ER+	1q22	CLK2	ENSG00000176444	1:155262868-155278491	-	protein_coding	5.18e-08	1.21e-06	4.82e-08	1.09e-06	express|splice	1	1	1	1		0.17	ovary	0.01	liver	rs7524950	24	Yes	No	No	37164006
ER+	1q22	HCN3	ENSG00000143630	1:155277463-155289848	+	protein_coding	4.92e-08	5.54e-08	NA	3.52e-08	express|splice	1	1	NA	1		0.22	adipose_visceral_omentum	0.09	breast_mammary_tissue	rs7524950	12.6
ER+	1q22	PKLR	ENSG00000143627	1:155289293-155301438	-	protein_coding	6.13e-09	0.727	NA	NA	express	1	NA	NA	NA		0.17	vagina	NA	NA	rs7524950	1
ER+	1q22	FDPS	ENSG00000160752	1:155308748-155320666	+	protein_coding	1.86e-08	5.59e-08	6.55e-08	1.05e-07	express|splice	1	1	1	1		0.21	spleen	0.27	whole_blood	rs7524950	6.3	Yes	No	No	37164006
ER+	1q22	RUSC1	ENSG00000160753	1:155320894-155331114	+	protein_coding	2.7e-07	NA	NA	NA	express	1	NA	NA	NA		0.04	spleen	NA	NA	rs7524950	18.4
ER+	1q22	ASH1L	ENSG00000116539	1:155335268-155563162	-	protein_coding	8.62e-10	0.443	4.31e-10	0.443	express	0.623	NA	NA	NA		0.54	breast_mammary_tissue	NA	NA	rs12091730	24	Yes	No	No	37164006
ER+	1q22	MSTO1	ENSG00000125459	1:155610205-155614951	+	protein_coding	6.81e-06	2.84e-06	0.59	2.45e-06	splice	NA	0.465	NA	0.494		NA	NA	0.01	liver	rs12091730	23
ER+	1q22	YY1AP1	ENSG00000163374	1:155659443-155689000	-	protein_coding	5.08e-08	1.19e-06	0.368	6.81e-06	express|splice	0.0871	0.00481	0.287	0.00381		0.13	cells_ebv-transformed_lymphocytes	0.07	adipose_visceral_omentum	rs348196	8.2	Yes	No	No	34518541, 37164006
ER+	1q22	DAP3	ENSG00000132676	1:155687960-155739010	+	protein_coding	2.68e-08	6.57e-08	NA	9.24e-08	express|splice	0.811	0.655	NA	0.605		0.36	cells_cultured_fibroblasts	0.1	whole_blood	rs348196	0	Yes	Yes	Yes	29915430, 32115800, 36356581, 36690614, 37164006
ER+	1q22	RIT1	ENSG00000143622	1:155897808-155911404	-	protein_coding	6.64e-06	6.71e-05	2.28e-06	6.67e-06	express	0.399	NA	0.201	NA		0.05	ovary	NA	NA	rs348196	200.6	Yes	No	No	36402776, 37164006
ER+	1q22	ARHGEF2	ENSG00000116584	1:155946851-156007070	-	protein_coding	4.02e-07	8.86e-05	NA	0.00021	express	0.0166	NA	NA	NA		0.44	ovary	NA	NA	rs11264454	176.2	Yes	No	No	36402776, 37164006
ER+	1q24.2	GPR161	ENSG00000143147	1:168079542-168137667	-	protein_coding	1.33e-06	8.77e-06	0.557	2.07e-05	express	0.069	NA	0.802	NA		0.92	cells_cultured_fibroblasts	NA	NA	1_168096678_C_T	0	Yes	No	No	37164006
ER+	2q13	BCL2L11	ENSG00000153094	2:111119378-111168445	+	protein_coding	4.85e-06	1.69e-06	0.661	2.77e-06	splice	NA	NA	NA	NA		NA	NA	0.83	whole_blood	rs71801447	0	Yes	No	No	36402776
ER+	2q31.1, L1	CYBRD1	ENSG00000071967	2:171522247-171558129	+	protein_coding	9.5e-07	1.12e-10	7.86e-06	4.32e-07	express|splice	0.0392	0.00318	0.249	0.373		0.94	adipose_visceral_omentum	1	vagina	rs11680449	8.9
ER+	2q31.1, L1	DLX2	ENSG00000115844	2:172099438-172102900	-	protein_coding	4.83e-15	NA	2.37e-15	NA	express	1	NA	1	NA		1	breast_mammary_tissue, cells_ebv-transformed_lymphocytes	NA	NA	rs2016394	5.3	Yes	Yes	No	36356581, 36402776, 37164006
ER+	2q31.1, L2	CDCA7	ENSG00000144354	2:173354820-173368997	+	protein_coding	1.33e-07	0.000292	0.00642	NA	express	0.000347	NA	0.00715	NA		1	spleen	NA	NA	rs1550623	6.7	Yes	No	No	37164006
ER+	2q33.1	CASP8	ENSG00000064012	2:201233443-201361836	+	protein_coding	6.34e-10	7.59e-09	5.18e-08	1.49e-06	express|splice	0.944	1	0.947	0.311		1	cells_cultured_fibroblasts	1	vagina	rs2714486	23.1	Yes	No	No	36402776
ER+	2q33.1	FLACC1	ENSG00000155749	2:201288271-201357398	-	protein_coding	1.78e-06	0.0368	1.74e-07	0.0443	express	0.645	NA	0.502	NA		0.28	breast_mammary_tissue	NA	NA	rs2714486	27.6	Yes	No	No	34518541, 37164006
ER+	2q35	TNP1	ENSG00000118245	2:216859458-216860064	-	protein_coding	2.41e-07	NA	NA	NA	express	0.84	NA	NA	NA		0.96	spleen	NA	NA	rs4674124	23.9	Yes	No	No	37164006
ER+	2q35	DIRC3	ENSG00000231672	2:217284019-217756593	-	lncRNA	1.61e-11	0.132	0.438	NA	express	2.29e-10	NA	0.174	NA	express	1	cells_cultured_fibroblasts	NA	NA	rs6436017	102.1	Yes	No	No	37164006
ER+	3p26.1	ITPR1	ENSG00000150995	3:4493345-4847506	+	protein_coding	0.787	7.41e-11	NA	0.317	splice	NA	0.106	NA	0.0654		NA	NA	1	cells_ebv-transformed_lymphocytes, uterus, vagina	rs6762644	0	Yes	No	No	36690614, 37164006
ER+	3p24.1, L1	NEK10	ENSG00000163491	3:27106484-27369460	-	protein_coding	<5.5E-17	<5.5E-17	6.28e-53	<5.5E-17	express|splice	1.82e-11	8.79e-05	2.02e-12	8.79e-05	express	1	adipose_visceral_omentum, breast_mammary_tissue, cells_cultured_fibroblasts, cells_ebv-transformed_lymphocytes, liver, ovary, vagina	0.99	breast_mammary_tissue	rs4973768	5.1	Yes	No	No	37164006
ER+	3p24.1, L1	SLC4A7	ENSG00000033867	3:27372721-27484420	-	protein_coding	2.22e-16	1.67e-16	0.0537	<5.5E-17	express|splice	0.000162	2.71e-05	0.00222	1		1	cells_ebv-transformed_lymphocytes	1	adipose_subcutaneous, adipose_visceral_omentum, cells_cultured_fibroblasts	rs4973768	0	Yes	No	No	32115800, 37164006
ER+	3p24.1, L2	TGFBR2	ENSG00000163513	3:30606601-30694142	+	protein_coding	3.47e-09	0.000294	NA	0.0114	express	0.955	NA	NA	NA		1	cells_ebv-transformed_lymphocytes	NA	NA	rs12493607	0	Yes	No	No	37164006
ER+	3p21.31	PRSS46P	ENSG00000261603	3:46719583-46736429	-	pseudogene	1.04e-06	1.07e-05	0.103	1.85e-05	express	0.126	NA	0.081	NA		0.92	vagina	NA	NA	rs6796502	88.9	Yes	No	No	37164006
ER+	3p14.1	THOC7	ENSG00000163634	3:63833870-63863868	-	protein_coding	0.00113	5.21e-06	0.529	5.81e-07	splice	NA	1	NA	1		NA	NA	0	vagina	rs73117066	76.7
ER+	3p14.1	ATXN7	ENSG00000163635	3:63863155-64003462	+	protein_coding	2.67e-07	2.88e-05	0.861	1.55e-05	express	1	NA	0.14	NA		0.97	cells_cultured_fibroblasts	NA	NA	rs3836530	0
ER+	3p14.1	RP11-245J9.5	ENSG00000271843	3:64008082-64008692	-	lncRNA	7.85e-07	NA	0.552	NA	express	0.0195	NA	0.241	NA		1	whole_blood	NA	NA	rs3836530	7.7	Yes	No	No	37164006
ER+	3p14.1	PSMD6	ENSG00000163636	3:64010550-64024010	-	protein_coding	0.000105	4.96e-07	0.00439	5.42e-07	splice	NA	0.809	NA	0.798		NA	NA	0.48	adipose_subcutaneous	rs3836530	10.2
ER+	3p14.1	LINC00994	ENSG00000189196	3:64078361-64087363	-	lncRNA	0.000185	3.61e-07	0.000752	NA	splice	NA	0.869	NA	NA		NA	NA	0.48	vagina	rs3836530	78	Yes	No	No	37164006
ER+	3p12.1	VGLL3	ENSG00000206538	3:86876388-86991149	-	protein_coding	2.72e-06	0.724	3.4e-07	NA	express	0.577	NA	NA	NA		0.95	breast_mammary_tissue	NA	NA	rs13066793	0	Yes	No	No	36402776
ER+	3q12.1	CMSS1	ENSG00000184220	3:99817837-100181732	+	protein_coding	1.26e-06	5.32e-06	2.5e-05	NA	express	0.134	NA	0.245	NA		0.94	ovary	NA	NA	rs9289981	0	No	Yes	No	36356581
ER+	3q23	ZBTB38	ENSG00000177311	3:141324213-141449792	+	protein_coding	2.74e-13	4.46e-13	5.68e-14	3e-13	express|splice	1	1	1	1		1	adipose_subcutaneous, breast_mammary_tissue, spleen	0.48	adipose_subcutaneous	rs7650602	0
ER+	3q23	RASA2	ENSG00000155903	3:141487027-141615344	+	protein_coding	4.51e-07	NA	8.75e-06	NA	express	0.476	NA	0.308	NA		0.96	cells_cultured_fibroblasts, vagina	NA	NA	rs7650602	58.5	Yes	No	No	36402776, 37164006
ER+	4p14	TLR10	ENSG00000174123	4:38772238-38782990	-	protein_coding	3.33e-09	3.97e-05	1.59e-09	NA	express	0.969	NA	0.929	NA		1	breast_mammary_tissue, uterus	NA	NA	rs5743618	14	Yes	Yes	No	34518541, 36356581, 37164006
ER+	4p14	TLR1	ENSG00000174125	4:38790677-38856817	-	protein_coding	1.68e-07	2.26e-07	NA	1.15e-06	express|splice	0.952	0.678	NA	0.662		0.98	liver	0.92	adipose_subcutaneous	rs5743618	0	Yes	No	No	29915430, 37164006
ER+	4p14	TLR6	ENSG00000174130	4:38822897-38856817	-	protein_coding	6.15e-06	9.56e-10	0.689	NA	splice	NA	0.137	NA	NA		NA	NA	1	cells_ebv-transformed_lymphocytes	rs6815814	8.2	Yes	No	No	37164006
ER+	4p14	FAM114A1	ENSG00000197712	4:38867677-38945739	+	protein_coding	2.87e-06	9.86e-07	0.000388	0.0564	splice	NA	0.0802	NA	0.0768		NA	NA	1	vagina	rs6815814	53	Yes	No	No	37164006
ER+	4q21.23	HELQ	ENSG00000163312	4:83407343-83455855	-	protein_coding	0.000961	1.16e-06	0.0901	1.42e-06	splice	NA	1	NA	1		NA	NA	0.93	vagina	rs774021038	0
ER+	4q21.23	ABRAXAS1	ENSG00000163322	4:83459517-83523348	-	protein_coding	1.04e-05	1.47e-06	0.0159	2.95e-05	splice	NA	1	NA	0.0198		NA	NA	0.34	uterus	rs774021038	10.5	Yes	No	No	36690614, 37164006
ER+	4q22.1	PPM1K	ENSG00000163644	4:88257620-88284769	-	protein_coding	9.91e-07	0.478	9.91e-08	NA	express	0.54	NA	NA	NA		0.98	breast_mammary_tissue	NA	NA	rs10022462	37.9	Yes	No	No	37164006
ER+	4q34.1	RP13-577H12.2	ENSG00000250431	4:174977571-174979381	-	lncRNA	NA	1.97e-12	NA	NA	splice	NA	0.204	NA	NA		NA	NA	1	uterus	rs6828523	52.3	Yes	Yes	No	36356581, 37164006
ER+	5p15.33, L2	TERT	ENSG00000164362	5:1253147-1295068	-	protein_coding	9.09e-08	NA	NA	NA	express	0.665	NA	NA	NA		0.98	whole_blood	NA	NA	rs2853669	0.2
ER+	5p15.1	MARCHF11	ENSG00000183654	5:16067139-16180762	-	protein_coding	6.06e-08	NA	6.06e-08	NA	express	1	NA	1	NA		0.99	breast_mammary_tissue	NA	NA	rs13162653	6.7	Yes	No	No	37164006
ER+	5p12	MRPS30-DT	ENSG00000251141	5:44742420-44808777	-	lncRNA	NA	1.67e-16	NA	NA	splice	NA	1	NA	NA		NA	NA	1	cells_ebv-transformed_lymphocytes	rs930395	13.6	Yes	No	No	37164006
ER+	5p12	MRPS30	ENSG00000112996	5:44808947-44820428	+	protein_coding	<5.5E-17	<5.5E-17	3.67e-22	<5.5E-17	express|splice	4.44e-16	2.78e-16	0.031	2.78e-16	express|splice	0.7	adipose_visceral_omentum	1	adipose_subcutaneous, breast_mammary_tissue, spleen	rs930395	1.9	Yes	No	No	37164006
ER+	5p12	RP11-53O19.3	ENSG00000272335	5:44826076-44828592	+	lncRNA	<5.5E-17	NA	8.54e-41	NA	express	5.55e-17	NA	0.911	NA	express	1	adipose_subcutaneous, breast_mammary_tissue, cells_cultured_fibroblasts, cells_ebv-transformed_lymphocytes, liver, ovary, spleen, uterus, vagina, whole_blood	NA	NA	rs930395	3.7	Yes	No	No	37164006
ER+	5q11.1	PARP8	ENSG00000151883	5:50665899-50846519	+	protein_coding	2.96e-06	0.00626	1.08e-06	0.00591	express	0.000367	NA	0.000262	NA		0	ovary	NA	NA	rs26067	0	Yes	No	No	29915430, 34518541, 36356581, 37164006
ER+	5q11.2, L3	MAP3K1	ENSG00000095015	5:56815549-56896152	+	protein_coding	6.36e-10	0.489	3.62e-07	0.509	express	0.104	NA	0.169	NA		1	adipose_subcutaneous, whole_blood	NA	NA	rs12655019	3.8	Yes	No	No	37164006
ER+	5q11.2, L3	SETD9	ENSG00000155542	5:56909260-56925532	+	protein_coding	1.67e-16	<5.5E-17	1.69e-13	<5.5E-17	express|splice	0.135	1	0.314	0.373		1	adipose_subcutaneous, breast_mammary_tissue, liver, whole_blood	1	liver, uterus, whole_blood	rs11957276	0.8	Yes	No	No	37164006
ER+	5q11.2, L3	MIER3	ENSG00000155545	5:56919602-56971675	-	protein_coding	<5.5E-17	<5.5E-17	0.293	1.52e-12	express|splice	0.866	1	0.312	0.0967		1	adipose_visceral_omentum, cells_cultured_fibroblasts, liver, uterus, whole_blood	1	cells_cultured_fibroblasts	rs11957276	0	Yes	No	No	37164006
ER+	5q14.1-q14.2	ATG10	ENSG00000152348	5:81972023-82276857	+	protein_coding	1.05e-08	6.39e-09	2.83e-05	1.69e-07	express|splice	0.948	1	0.988	0.0216		0.9	liver	1	uterus	rs111549985	0	No	Yes	No	36356581
ER+	5q14.1-q14.2	RPS23	ENSG00000186468	5:82273320-82278396	-	protein_coding	4.48e-09	NA	1.25e-08	NA	express	1	NA	0.738	NA		0.99	uterus	NA	NA	rs7707921	31.1	Yes	No	No	37164006
ER+	5q14.1-q14.2	ATP6AP1L	ENSG00000205464	5:82279462-82386977	+	pseudogene	9.02e-07	4.67e-07	9.23e-07	4.09e-07	express|splice	0.00143	0.0047	0.000866	0.686		0.22	cells_ebv-transformed_lymphocytes	0.96	spleen	rs7707921	37.2	Yes	No	No	30988301, 37164006
ER+	5q14.3	ARRDC3	ENSG00000113369	5:91368631-91383317	-	protein_coding	NA	3.39e-10	NA	9.52e-11	splice	NA	1	NA	1		NA	NA	1	breast_mammary_tissue, cells_cultured_fibroblasts, ovary	rs12110303	1.6	Yes	No	No	37164006
ER+	5q14.3	ARRDC3-AS1	ENSG00000281357	5:91380349-91612566	+	lncRNA	4.74e-05	5.52e-11	4.55e-05	NA	splice	NA	1	NA	NA		NA	NA	1	cells_ebv-transformed_lymphocytes	rs12110303	13.3	Yes	No	No	37164006
ER+	5q31.1, L1	SLC22A5	ENSG00000197375	5:132369710-132395613	+	protein_coding	2.06e-06	2.77e-05	8.74e-06	4.18e-05	express	0.958	NA	0.982	NA		0.96	cells_cultured_fibroblasts	NA	NA	rs6860806	64.9	Yes	No	No	37164006
ER+	5q31.1, L1	IRF1-AS1	ENSG00000197536	5:132410636-132488702	+	lncRNA	1.2e-05	1.14e-05	NA	2.53e-06	splice	NA	1	NA	1		NA	NA	0.4	cells_ebv-transformed_lymphocytes	rs2522057	0	Yes	No	No	37164006
ER+	5q31.1, L2	HSPA4	ENSG00000170606	5:133052013-133106449	+	protein_coding	1.72e-09	1.87e-09	0.356	0.00145	express|splice	0.653	1	NA	0.626		1	ovary, uterus	0.92	cells_ebv-transformed_lymphocytes	rs56083805	0.1
ER+	5q33.3	EBF1	ENSG00000164330	5:158695916-159099916	-	protein_coding	0.978	1.61e-15	NA	NA	splice	NA	1	NA	NA		NA	NA	1	adipose_subcutaneous	rs11288072	0	Yes	No	No	37164006
ER+	6p23	SIRT5	ENSG00000124523	6:13574227-13615158	+	protein_coding	5.03e-06	8.99e-06	3.31e-06	9.51e-06	express	0.000104	NA	3.73e-05	NA		0.76	breast_mammary_tissue	NA	NA	rs405447	97.7	Yes	No	No	37164006
ER+	6p23	RANBP9	ENSG00000010017	6:13621498-13711835	-	protein_coding	7.63e-11	0.0431	0.00589	0.74	express	0.000171	NA	0.895	NA		1	whole_blood	NA	NA	rs405447	1
ER+	6p22.1-p22.2	BTN3A1	ENSG00000026950	6:26402237-26415208	+	protein_coding	0.32	1.93e-06	0.123	1.24e-06	splice	NA	0.000129	NA	7.62e-05		NA	NA	0.87	ovary	rs13195401	48.1	Yes	No	No	36402776
ER+	6p22.1-p22.2	ABT1	ENSG00000146109	6:26596953-26600739	+	protein_coding	0.128	7.41e-07	0.077	0.177	splice	NA	5.75e-05	NA	0.263		NA	NA	0.74	liver	rs71557345	79.7
ER+	6p22.1-p22.2	H2AC14	ENSG00000276368	6:27814302-27814777	-	protein_coding	5.21e-08	NA	NA	NA	express	4.26e-06	NA	NA	NA		0.53	cells_cultured_fibroblasts, spleen	NA	NA	rs45509595	58.4
ER+	6p22.1-p22.2	H2BC15	ENSG00000233822	6:27838545-27855709	+	protein_coding	2.33e-07	NA	0.857	NA	express	1.87e-05	NA	0.877	NA		0.98	vagina	NA	NA	rs45509595	17.4
ER+	6p22.1-p22.2	H1-5	ENSG00000184357	6:27866792-27867588	-	protein_coding	9.31e-08	NA	NA	NA	express	7.47e-06	NA	NA	NA		0.46	cells_cultured_fibroblasts, spleen	NA	NA	rs45509595	5.6	Yes	No	No	37164006
ER+	6p22.1-p22.2	ZSCAN9	ENSG00000137185	6:28224886-28233487	+	protein_coding	0.00116	1.34e-06	0.637	0.00936	splice	NA	1	NA	0.00771		NA	NA	0.12	adipose_visceral_omentum	rs34662244	118.8	Yes	No	No	37164006
ER+	6p22.1-p22.2	PGBD1	ENSG00000137338	6:28281572-28302549	+	protein_coding	0.00799	9.86e-07	0.546	4.75e-07	splice	NA	8.28e-05	NA	8.01e-05		NA	NA	0.48	vagina	rs13214023	61.8	Yes	No	No	37164006
ER+	6p22.1-p22.2	ZSCAN12	ENSG00000158691	6:28378955-28399747	-	protein_coding	1.26e-07	2.3e-07	0.481	1.2e-07	express|splice	0.0239	7.96e-05	0.284	2.36e-05		1	cells_ebv-transformed_lymphocytes	0.53	adipose_subcutaneous	rs13214023	14.6	Yes	No	No	37164006
ER+	6p22.1-p22.2	ZSCAN23	ENSG00000187987	6:28431930-28443502	-	protein_coding	0.533	1.45e-07	0.685	8.88e-08	splice	NA	1.31e-05	NA	8e-06		NA	NA	0.55	adipose_visceral_omentum	rs138024639	24.7	Yes	No	No	32115800, 37164006
ER+	6p22.1-p21.33	LINC02829	ENSG00000229274	6:29497475-29510558	+	lncRNA	6.29e-06	NA	1.26e-06	NA	express	0.000291	NA	5.81e-05	NA		0.84	breast_mammary_tissue	NA	NA	rs9257809	108.9
ER+	6p22.1-p21.33	TRIM31	ENSG00000204616	6:30102897-30113090	-	protein_coding	1.43e-06	NA	0.0778	NA	express	0.34	NA	0.127	NA		0.94	liver	NA	NA	rs9257809	714.3	Yes	Yes	No	28362817, 34317694, 36356581, 36402776, 36690614, 37164006
ER+	6q22.31	HSF2	ENSG00000025156	6:122399551-122433119	+	protein_coding	4.96e-07	NA	3.03e-07	NA	express	0.0647	NA	0.0609	NA		0.99	spleen	NA	NA	rs74392007	5.5	Yes	No	No	37164006
ER+	6q23.1	L3MBTL3	ENSG00000198945	6:130013699-130141449	+	protein_coding	1.86e-07	2.43e-07	1.55e-07	4.18e-07	express|splice	0.000265	0.000106	0.000109	0.00012		0.99	whole_blood	0.97	adipose_visceral_omentum, liver	rs55941023	0	Yes	Yes	Yes	36356581
ER+	6q25.1-q25.2	ESR1	ENSG00000091831	6:151656691-152129619	+	protein_coding	7.11e-14	0.0358	NA	NA	express	0.108	NA	NA	NA		1	cells_ebv-transformed_lymphocytes	NA	NA	rs9371545	8.1
ER+	7q21.2	AKAP9	ENSG00000127914	7:91940840-92110673	+	protein_coding	4.79e-09	3.37e-09	3.16e-09	4.22e-09	express|splice	1	1	1	1		1	breast_mammary_tissue, vagina	1	liver, whole_blood	rs2075881	0	Yes	No	No	37164006
ER+	7q21.2	CYP51A1	ENSG00000001630	7:92084987-92134803	-	protein_coding	5.45e-09	6.36e-09	0.0414	NA	express|splice	1	1	0.281	NA		1	adipose_visceral_omentum	0.23	spleen	rs35417517	8.6	Yes	No	No	37164006
ER+	7q21.2	KRIT1	ENSG00000001631	7:92197498-92246166	-	protein_coding	0.00681	5.09e-07	NA	9.05e-08	splice	NA	1	NA	1		NA	NA	0.03	cells_cultured_fibroblasts	rs35522438	0
ER+	7q21.2	ANKIB1	ENSG00000001629	7:92245974-92401383	+	protein_coding	0.0122	6.9e-07	0.819	7.75e-07	splice	NA	0.247	NA	0.269		NA	NA	0.01	spleen	rs35522438	2.4
ER+	7q21.3, L1	SGCE	ENSG00000127990	7:94524204-94656572	-	protein_coding	5.02e-10	4.95e-10	1.17e-09	3.24e-10	express|splice	0.623	1	0.347	0.0287		1	adipose_subcutaneous, adipose_visceral_omentum, cells_ebv-transformed_lymphocytes, ovary, uterus, vagina, whole_blood	1	cells_ebv-transformed_lymphocytes, liver, ovary	rs111307654	0	Yes	No	No	37164006
ER+	7q21.3, L1	PEG10	ENSG00000242265	7:94656325-94669695	+	protein_coding	2.38e-09	NA	NA	NA	express	0.079	NA	NA	NA		0.44	cells_cultured_fibroblasts	NA	NA	rs111307654	0.5	Yes	Yes	No	32115800, 34317694, 36356581
ER+	7q32.3	LINC-PINT	ENSG00000231721	7:130938963-131110176	-	lncRNA	NA	2.57e-06	NA	2.76e-07	splice	NA	0.155	NA	0.266		NA	NA	0.94	adipose_visceral_omentum	rs205734	0	Yes	No	No	32115800, 34317694
ER+	8p21.2, L1	STC1	ENSG00000159167	8:23841929-23854806	-	protein_coding	1.95e-07	NA	6.49e-08	NA	express	0.97	NA	0.992	NA		0.98	breast_mammary_tissue	NA	NA	rs310291	39.9	Yes	Yes	No	29915430, 34317694, 36356581, 36402776, 37164006
ER+	8p12	RP11-486M23.2	ENSG00000253182	8:29548171-29564341	+	lncRNA	1.42e-09	NA	NA	NA	express	0.38	NA	NA	NA		1	whole_blood	NA	NA	rs7463114	85.2	Yes	No	No	37164006
ER+	8p11.23	RP11-419C23.1	ENSG00000254038	8:37067441-37069418	-	lncRNA	1.18e-13	NA	7.4e-14	NA	express	1	NA	0.0109	NA		1	breast_mammary_tissue	NA	NA	rs13365225	66.5	Yes	No	No	36356581, 36402776, 37164006
ER+	8p11.23	ZNF703	ENSG00000183779	8:37695782-37700019	+	protein_coding	1.09e-13	NA	0.0322	NA	express	1	NA	0.00188	NA		0.48	adipose_subcutaneous	NA	NA	rs13365225	694.8	Yes	No	No	29915430, 34317694, 34518541, 36356581, 36402776, 37164006
ER+	8q21.13	HNF4G	ENSG00000164749	8:75407914-75566834	+	protein_coding	3.67e-14	5.08e-09	NA	NA	express|splice	1.47e-10	2.71e-06	NA	NA	express|splice	1	adipose_subcutaneous, liver, spleen, vagina	1	cells_ebv-transformed_lymphocytes	rs72658071	14.4	Yes	No	No	37164006
ER+	10p15.1	GDI2	ENSG00000057608	10:5765223-5842132	-	protein_coding	9.37e-06	4.72e-06	5e-06	4.09e-06	splice	NA	0.0505	NA	0.0214		NA	NA	0.69	cells_cultured_fibroblasts	rs12763451	0	Yes	No	No	34518541, 37164006
ER+	10p12.31-p12.2	MIR1915HG	ENSG00000204682	10:21492658-21497260	-	lncRNA	9.33e-15	NA	3.28e-09	NA	express	0.879	NA	0.953	NA		1	adipose_visceral_omentum, cells_ebv-transformed_lymphocytes, liver, ovary, spleen, uterus, vagina	NA	NA	rs10828247	36.7	Yes	Yes	No	29915430, 34518541, 36356581, 37164006
ER+	10p12.31-p12.2	SKIDA1	ENSG00000180592	10:21513475-21526368	-	protein_coding	8.24e-10	NA	0.149	NA	express	0.446	NA	0.444	NA		0.89	adipose_subcutaneous	NA	NA	rs10828247	7.6	Yes	No	No	37164006
ER+	10p12.31-p12.2	MLLT10	ENSG00000078403	10:21524646-21743630	+	protein_coding	0.458	2.22e-16	NA	0.0198	splice	NA	1	NA	0.474		NA	NA	0.5	liver	rs7072776	0.4	Yes	No	No	37164006
ER+	10p12.31-p12.2	PIP4K2A	ENSG00000150867	10:22534854-22714578	-	protein_coding	0.000215	4.38e-07	NA	8.95e-07	splice	NA	5.22e-07	NA	6.12e-07	splice	NA	NA	1	adipose_subcutaneous	rs541079479	0
ER+	10q21.2-q21.3	ADO	ENSG00000181915	10:62804720-62808479	+	protein_coding	1.13e-07	NA	NA	NA	express	0.0166	NA	NA	NA		1	ovary	NA	NA	rs7074164	0.3	Yes	No	No	37164006
ER+	10q21.2-q21.3	EGR2	ENSG00000122877	10:62811996-62819167	-	protein_coding	0.252	9.53e-08	0.54	9.53e-08	splice	NA	0.318	NA	0.318		NA	NA	0.98	cells_ebv-transformed_lymphocytes	rs61865900	3.6
ER+	10q26.13	FGFR2	ENSG00000066468	10:121478332-121598458	-	protein_coding	6.33e-14	5e-16	NA	2.55e-06	express|splice	0.0122	0.0756	NA	0.133		1	cells_cultured_fibroblasts, liver, ovary, vagina	0.41	liver	rs2981582	0	Yes	Yes	No	34518541, 36356581, 36402776, 37164006
ER+	10q26.13	ATE1	ENSG00000107669	10:121709393-121928801	-	protein_coding	4.42e-06	7.8e-07	4.25e-07	6.02e-07	express|splice	0.0223	1	0.00251	1		0.86	breast_mammary_tissue	0.98	whole_blood	rs7899628	0	Yes	Yes	No	36356581, 36402776, 37164006
ER+	10q26.13	ATE1-AS1	ENSG00000226864	10:121928056-121952139	+	pseudogene	NA	1.66e-06	NA	NA	splice	NA	0.0254	NA	NA		NA	NA	0.53	ovary	rs7899628	23.6	Yes	No	No	37164006
ER+	10q26.13	ENSG00000273767	ENSG00000273767	10:121949412-121949487	-	misc_RNA	NA	1.66e-06	NA	NA	splice	NA	0.0254	NA	NA		NA	NA	0.53	ovary	rs7899628	45	Yes	No	No	34518541, 37164006
ER+	10q26.13	NSMCE4A	ENSG00000107672	10:121957091-121975217	-	protein_coding	2.15e-06	8.05e-05	0.0428	6.4e-05	express	0.0415	NA	0.149	NA		1	cells_cultured_fibroblasts	NA	NA	rs7899628	52.7	Yes	No	No	29915430, 36402776, 37164006
ER+	11p15.5, L1	PIDD1	ENSG00000177595	11:799179-809753	-	protein_coding	9.04e-07	2.12e-06	1.05e-06	2.39e-06	express|splice	1	1	1	1		0.87	ovary	0.64	breast_mammary_tissue	rs6597981	0	Yes	No	No	37164006
ER+	11p15.5, L1	RPLP2	ENSG00000177600	11:809965-812880	+	protein_coding	4.68e-06	7.23e-05	5.56e-07	NA	express	0.021	NA	0.253	NA		0.5	breast_mammary_tissue	NA	NA	rs6597981	6.9	Yes	No	No	36402776, 37164006
ER+	11p15.5, L2	CTSD	ENSG00000117984	11:1752752-1764573	-	protein_coding	1.55e-06	0.084	0.738	0.0688	express	0.492	NA	0.428	NA		0.97	vagina	NA	NA	rs588321	111.2	Yes	No	No	37164006
ER+	11p15.5, L2	LSP1	ENSG00000130592	11:1850904-1892267	+	protein_coding	5.55e-17	<5.5E-17	NA	5.55e-17	express|splice	9.57e-13	0.995	NA	0.000282	express	1	cells_cultured_fibroblasts	1	cells_ebv-transformed_lymphocytes	rs576603	0.6	Yes	No	No	37164006
ER+	11p15.5, L2	AC051649.12	ENSG00000249086	11:1864177-1866667	+	lncRNA	NA	2.22e-16	NA	NA	splice	NA	0.00537	NA	NA		NA	NA	0.07	uterus	rs588321	9.1	Yes	No	No	37164006
ER+	11p15.5, L2	PRR33	ENSG00000283787	11:1888078-1891895	-	protein_coding	<5.5E-17	NA	4.21e-18	NA	express	0.0008	NA	0.378	NA		1	adipose_visceral_omentum, breast_mammary_tissue	NA	NA	rs3817198	0.3	Yes	No	No	34518541, 37164006
ER+	11p15.5, L2	TNNT3	ENSG00000130595	11:1919703-1938706	+	protein_coding	5.55e-17	<5.5E-17	1.07e-06	5.55e-17	express|splice	2.89e-10	5.22e-12	0.95	0.000512	express|splice	1	spleen, whole_blood	1	ovary, spleen	rs576603	26.8	Yes	No	No	37164006
ER+	11p15.5, L2	LINC01219	ENSG00000232987	11:1991096-1993670	+	lncRNA	3.47e-09	NA	NA	NA	express	0.498	NA	NA	NA		1	uterus	NA	NA	rs217727	2	Yes	No	No	37164006
ER+	11p15.5, L2	H19	ENSG00000130600	11:1995171-2001470	-	lncRNA	NA	2.96e-09	NA	1.63e-09	splice	NA	0.0376	NA	0.0871		NA	NA	0	uterus	rs217727	0	Yes	No	No	37164006
ER+	11p15.5, L2	IGF2	ENSG00000167244	11:2129112-2158391	-	protein_coding	5.55e-17	0.00711	NA	0.0123	express	0.765	NA	NA	NA		1	adipose_subcutaneous	NA	NA	rs217727	133.4	Yes	Yes	Yes	29915430, 32115800, 34518541, 36356581, 37164006
ER+	11q13.1	AP5B1	ENSG00000254470	11:65773898-65780976	-	protein_coding	1.42e-06	0.000587	0.351	NA	express	0.0153	NA	0.0452	NA		0.66	cells_ebv-transformed_lymphocytes	NA	NA	rs3903072	34.6	Yes	Yes	No	36356581, 37164006
ER+	11q13.1	OVOL1	ENSG00000172818	11:65787063-65797214	+	protein_coding	1.76e-08	0.00905	3.09e-07	NA	express	0.00034	NA	0.000198	NA		0.92	ovary	NA	NA	rs3903072	18.4
ER+	11q13.1	CFL1	ENSG00000172757	11:65823022-65862026	-	protein_coding	1.75e-06	9.15e-07	3.63e-06	NA	express|splice	0.000768	0.295	0.648	NA		0.08	cells_ebv-transformed_lymphocytes	0	liver	rs3903072	7.4	Yes	No	No	37164006
ER+	11q13.1	SNX32	ENSG00000172803	11:65833834-65856896	+	protein_coding	5.27e-08	6.31e-07	1.37e-05	NA	express|splice	0.000273	0.407	0.000216	NA		0.89	spleen	0	ovary	rs548082010	0	Yes	No	No	37164006
ER+	11q13.1	MUS81	ENSG00000172732	11:65857126-65867653	+	protein_coding	2.53e-07	1.61e-09	6.65e-07	2.92e-09	express|splice	0.328	0.0114	0.434	0.00174		0.91	whole_blood	0.5	cells_cultured_fibroblasts	rs548082010	22.9	Yes	No	No	37164006
ER+	11q13.1	EFEMP2	ENSG00000172638	11:65866441-65873592	-	protein_coding	8.91e-10	8.25e-10	8.32e-11	5.96e-10	express|splice	0.47	0.49	0.732	0.667		1	breast_mammary_tissue	0.42	liver	rs548082010	32.3	Yes	No	No	37164006
ER+	11q13.1	FOSL1	ENSG00000175592	11:65892049-65900573	-	protein_coding	5.17e-09	0.000338	NA	NA	express	0.245	NA	NA	NA		0.99	uterus	NA	NA	rs548082010	57.9	Yes	No	No	34317694, 37164006
ER+	11q13.1	RHOD	ENSG00000173156	11:67056847-67072017	+	protein_coding	2.56e-06	0.0859	2.18e-06	0.0998	express	2.09e-05	NA	1.81e-05	NA		0.88	breast_mammary_tissue	NA	NA	rs548082010	1222.7	Yes	No	No	37164006
ER+	11q13.3	RP11-554A11.8	ENSG00000261070	11:69147228-69171564	-	lncRNA	5.96e-07	NA	NA	NA	express	3.44e-07	NA	NA	NA	express	0.96	vagina	NA	NA	rs72932540	0	Yes	No	No	37164006
ER+	11q23.1	PPP2R1B	ENSG00000137713	11:111726908-111766389	-	protein_coding	5.54e-06	3.89e-05	3.27e-06	0.276	express	0.63	NA	0.843	NA		0.82	whole_blood	NA	NA	rs11354045	93.1
ER+	11q23.1	RP11-108O10.2	ENSG00000254990	11:111768668-111778360	-	lncRNA	1.04e-06	2.94e-05	7.19e-07	NA	express	1	NA	1	NA		0.84	liver	NA	NA	rs11354045	81.1	Yes	No	No	37164006
ER+	11q24.3	RP11-237N19.3	ENSG00000281386	11:129591493-129612110	+	lncRNA	3.33e-09	NA	NA	NA	express	NA	NA	NA	NA		1	vagina	NA	NA	rs11820646	0.2	Yes	No	No	36356581, 36402776, 37164006
ER+	12p11.22, L1	CCDC91	ENSG00000123106	12:28133249-28581511	+	protein_coding	5.3e-09	1.58e-10	0.000378	1.09e-10	express|splice	1.5e-06	6.45e-08	0.0215	5.34e-08	express|splice	1	adipose_visceral_omentum	0.98	liver	rs7297051	111.4	Yes	No	No	36402776, 37164006
ER+	12q22	NTN4	ENSG00000074527	12:95657807-95791189	-	protein_coding	5.55e-17	0.0232	3.76e-27	0.00395	express	0.829	NA	0.404	NA		1	breast_mammary_tissue	NA	NA	rs17356907	23.8	Yes	No	No	36356581
ER+	12q24.21	RP11-116D17.3	ENSG00000271579	12:115299588-115300708	-	lncRNA	1.06e-06	NA	0.314	NA	express	0.0156	NA	0.0138	NA		0.95	uterus	NA	NA	rs725677	76.4	Yes	No	No	37164006
ER+	12q24.21	RP11-116D17.4	ENSG00000276308	12:115318657-115320405	-	lncRNA	3.36e-12	NA	8.4e-13	NA	express	0.253	NA	0.0708	NA		1	breast_mammary_tissue	NA	NA	rs725677	56.7	Yes	No	No	37164006
ER+	14q13.3	PAX9	ENSG00000198807	14:36657568-36679362	+	protein_coding	5.55e-17	NA	2.93e-17	NA	express	1	NA	0.665	NA		1	breast_mammary_tissue, cells_cultured_fibroblasts, spleen	NA	NA	rs2236007	0	Yes	No	No	34518541, 36356581, 37164006
ER+	14q24.1	RAD51B	ENSG00000182185	14:67819779-68730218	+	protein_coding	0.0405	2.23e-07	NA	0.864	splice	NA	0.111	NA	0.368		NA	NA	0.99	cells_ebv-transformed_lymphocytes	rs999737	0	Yes	No	No	37164006
ER+	14q24.1	CTD-2566J3.1	ENSG00000258837	14:68125004-68130196	-	lncRNA	NA	5.72e-12	NA	NA	splice	NA	0.194	NA	NA		NA	NA	1	vagina	rs2588809	63.5	Yes	No	No	37164006
ER+	14q32.11-q32.12	CCDC88C	ENSG00000015133	14:91271323-91417844	-	protein_coding	0.000314	5.45e-10	0.0126	8.72e-11	splice	NA	8.74e-07	NA	1.35e-07	splice	NA	NA	1	cells_ebv-transformed_lymphocytes	rs150658557	4.7	Yes	No	No	37164006
ER+	14q32.11-q32.12	PPP4R3A	ENSG00000100796	14:91457508-91510554	-	protein_coding	0.0621	4.79e-07	0.0539	0.0263	splice	NA	1.71e-05	NA	0.0214		NA	NA	0.95	vagina	rs139530473	34.9
ER+	15q22.33	SMAD3	ENSG00000166949	15:67063763-67195173	+	protein_coding	0.191	2.31e-06	0.0407	0.134	splice	NA	0.145	NA	0.249		NA	NA	0.88	adipose_visceral_omentum, ovary	rs151090251	0
ER+	15q24.1	EDC3	ENSG00000179151	15:74630558-74696292	-	protein_coding	2.27e-06	0.778	NA	0.74	express	0.207	NA	NA	NA		0.42	adipose_visceral_omentum	NA	NA	rs1869959	158.7	Yes	No	No	37164006
ER+	15q24.1	CYP1A1	ENSG00000140465	15:74719542-74725536	-	protein_coding	8.43e-06	NA	2.17e-06	NA	express	0.81	NA	0.596	NA		0.22	breast_mammary_tissue	NA	NA	rs1869959	129.5	Yes	No	No	37164006
ER+	15q24.1	CSK	ENSG00000103653	15:74782080-74803197	+	protein_coding	4.43e-06	0.852	2.66e-06	NA	express	0.00954	NA	0.832	NA		0.21	adipose_visceral_omentum	NA	NA	rs1869959	51.8	Yes	No	No	37164006
ER+	15q24.1	CPLX3	ENSG00000213578	15:74826627-74831802	+	protein_coding	1.05e-06	0.96	0.915	NA	express	1	NA	0.905	NA		0.59	whole_blood	NA	NA	rs1869959	23.2	Yes	No	No	37164006
ER+	15q24.1	ULK3	ENSG00000140474	15:74836118-74843346	-	protein_coding	2.16e-07	1.03e-05	8.48e-07	0.000329	express	1	NA	1	NA		0.99	cells_cultured_fibroblasts	NA	NA	rs1869959	11.6	Yes	No	No	32115800, 37164006
ER+	15q24.1	SCAMP2	ENSG00000140497	15:74843730-74873365	-	protein_coding	0.00121	4.84e-07	0.00359	NA	splice	NA	1	NA	NA		NA	NA	0.93	ovary	rs1869959	0
ER+	15q26.1	RCCD1	ENSG00000166965	15:90954881-90963125	+	protein_coding	1.53e-10	1.2e-05	8.19e-10	0.493	express	1	NA	0.952	NA		1	breast_mammary_tissue, spleen, uterus	NA	NA	rs77554484	2.9	Yes	Yes	No	28362817, 34317694, 36356581, 36402776, 36690614, 37164006
ER+	15q26.1	PRC1	ENSG00000198901	15:90966040-90995629	-	protein_coding	5.03e-11	3.57e-11	0.000239	3.77e-11	express|splice	1	1	0.565	1		1	adipose_visceral_omentum	0.93	whole_blood	rs77554484	0.1	Yes	No	No	37164006
ER+	15q26.1	PRC1-AS1	ENSG00000258725	15:90966340-90988625	+	lncRNA	NA	9.17e-11	NA	9.17e-11	splice	NA	1	NA	1		NA	NA	0.06	breast_mammary_tissue	rs77554484	0.4	Yes	Yes	Yes	36356581
ER+	15q26.1	VPS33B	ENSG00000184056	15:90998673-91022603	-	protein_coding	0.0123	8.09e-11	0.0821	6.34e-11	splice	NA	1	NA	1		NA	NA	1	spleen	rs2290203	29.8
ER+	16q12.1-q12.2	TOX3	ENSG00000103460	16:52436417-52547802	-	protein_coding	<5.5E-17	NA	6.37e-160	NA	express	<5.5E-17	NA	0.0221	NA	express	1	breast_mammary_tissue, liver, uterus, vagina	NA	NA	rs3803662	4.6	Yes	No	No	37164006
ER+	16q12.1-q12.2	RP11-297L17.2	ENSG00000260963	16:52607006-52614640	+	lncRNA	<5.5E-17	NA	NA	NA	express	1	NA	NA	NA		0	liver	NA	NA	rs3112612	5.8	Yes	No	No	37164006
ER+	16q13	AMFR	ENSG00000159461	16:56361452-56425545	-	protein_coding	0.0279	2.85e-06	0.0635	2.85e-06	splice	NA	0.676	NA	0.676		NA	NA	0.72	cells_ebv-transformed_lymphocytes	rs2432539	0
ER+	17q11.2	ATAD5	ENSG00000176208	17:30831966-30895869	+	protein_coding	0.921	5.93e-07	0.633	0.622	splice	NA	1	NA	0.686		NA	NA	0.98	cells_ebv-transformed_lymphocytes	rs62070652	0
ER+	17q11.2	TEFM	ENSG00000172171	17:30897336-30906238	-	protein_coding	4.32e-07	0.0271	NA	0.623	express	1	NA	NA	NA		0.98	cells_cultured_fibroblasts	NA	NA	rs146699004	0	Yes	No	No	37164006
ER+	17q21.31	LRRC37A4P	ENSG00000214425	17:45506741-45584705	-	pseudogene	NA	2.3e-07	NA	8.1e-07	splice	NA	1	NA	1		NA	NA	0.66	cells_cultured_fibroblasts	rs2463523	9.7	Yes	Yes	No	32115800, 34317694, 36356581
ER+	17q21.31	LINC02210	ENSG00000204650	17:45620328-45655156	+	pseudogene	NA	4.48e-07	NA	3.02e-07	splice	NA	1	NA	1		NA	NA	0.4	uterus	rs549494279	15.9	Yes	No	No	32115800, 34317694
ER+	17q21.31	CRHR1	ENSG00000120088	17:45784280-45835828	+	protein_coding	1.52e-06	3.26e-06	1.7e-06	NA	express|splice	1	1	1	NA		0.48	adipose_visceral_omentum	0.04	vagina	rs62061734	105.3	Yes	Yes	No	29915430, 34317694, 36356581, 36402776, 37164006
ER+	17q21.31	MAPT	ENSG00000186868	17:45894527-46028334	+	protein_coding	1.95e-06	2.36e-06	0.0112	1.85e-06	express|splice	0.043	1	0.0214	1		0.77	uterus	0.07	vagina	rs62061734	0	Yes	No	No	37164006
ER+	17q21.31	KANSL1	ENSG00000120071	17:46029916-46225389	-	protein_coding	6.33e-05	1.51e-06	0.0319	1.36e-06	splice	NA	1	NA	1		NA	NA	0.16	liver	rs2532263	0	Yes	No	No	36356581, 36402776, 37164006
ER+	17q21.31	LRRC37A2	ENSG00000238083	17:46511511-46555650	+	protein_coding	4.07e-06	0.0375	1.68e-06	0.0213	express	1	NA	0.00758	NA		0.55	breast_mammary_tissue	NA	NA	rs199498	232.6	Yes	No	No	29915430, 34317694, 34518541, 36356581, 36402776, 37164006
ER+	17q22	TOM1L1	ENSG00000141198	17:54899387-54961956	+	protein_coding	1.15e-12	5.55e-17	0.000721	5.55e-17	express|splice	9.01e-06	0.0255	0.703	0.0248		1	adipose_visceral_omentum, cells_cultured_fibroblasts	1	adipose_visceral_omentum	rs6504950	17.2	Yes	No	No	37164006
ER+	17q22	COX11	ENSG00000166260	17:54951902-54968703	-	protein_coding	2.22e-16	1.67e-16	0.00163	1.36e-13	express|splice	0.0124	2.32e-08	0.297	0.418	splice	0.99	liver	1	whole_blood	rs6504950	10.4	Yes	No	No	34518541, 37164006
ER+	17q22	STXBP4	ENSG00000166263	17:54968727-55173632	+	protein_coding	5.55e-17	5.55e-17	3.69e-17	4.95e-11	express|splice	0.0256	0.671	0.00245	0.485		1	breast_mammary_tissue, ovary	1	cells_cultured_fibroblasts, cells_ebv-transformed_lymphocytes, ovary, uterus, vagina	rs6504950	0	Yes	Yes	No	29915430, 34518541, 36356581, 37164006
ER+	17q25.3	CBX8	ENSG00000141570	17:79792132-79801683	-	protein_coding	1.02e-05	NA	2.78e-06	NA	express	0.799	NA	0.489	NA		0.71	breast_mammary_tissue	NA	NA	rs8082452	0	Yes	No	No	37164006
ER+	18q11.2, L2	KCTD1	ENSG00000134504	18:26454910-26657401	-	protein_coding	4.78e-07	0.000871	NA	0.000581	express	3.18e-05	NA	NA	NA		0.97	cells_cultured_fibroblasts	NA	NA	rs7240205	0	Yes	No	No	37164006
ER+	18q11.2, L2	CHST9	ENSG00000154080	18:26906481-27185308	-	protein_coding	NA	6.74e-09	NA	NA	splice	NA	8.27e-07	NA	NA	splice	NA	NA	1	spleen	rs232320	0
ER+	19p13.13	LYL1	ENSG00000104903	19:13099033-13103161	-	protein_coding	3.85e-07	0.00219	NA	0.00822	express	1	NA	NA	NA		0.97	adipose_subcutaneous	NA	NA	rs78269692	51.6	Yes	No	No	37164006
ER+	19p13.13	NACC1	ENSG00000160877	19:13116862-13141147	+	protein_coding	0.021	4.72e-07	0.634	4.72e-07	splice	NA	0.147	NA	0.147		NA	NA	0.51	cells_ebv-transformed_lymphocytes	rs111730030	16.9
ER+	19p13.11, L2	LRRC25	ENSG00000175489	19:18391137-18397622	-	protein_coding	1.67e-16	0.0354	3.66e-15	0.0929	express	1.15e-09	NA	0.219	NA	express	0.85	breast_mammary_tissue	NA	NA	rs7258465	25.2	Yes	Yes	No	34518541, 36356581, 36402776, 37164006
ER+	19p13.11, L2	SSBP4	ENSG00000130511	19:18418864-18434562	+	protein_coding	<5.5E-17	<5.5E-17	5.78e-16	<5.5E-17	express|splice	0.0474	6.34e-09	0.124	3.89e-08	splice	1	liver, uterus	0.43	uterus	rs7258465	0	Yes	Yes	No	36356581, 36402776, 37164006
ER+	19p13.11, L2	ISYNA1	ENSG00000105655	19:18434388-18438167	-	protein_coding	<5.5E-17	<5.5E-17	1.22e-12	<5.5E-17	express|splice	6.01e-08	1	3e-08	1	express	1	ovary, vagina	0.38	ovary	rs7258465	11.6	Yes	No	No	37164006
ER+	19p13.11, L2	ELL	ENSG00000105656	19:18442663-18522116	-	protein_coding	5.55e-17	<5.5E-17	0.709	1.04e-06	express|splice	1	1	0.938	0.158		1	spleen	0.95	vagina	rs172032	0.8	Yes	No	No	34518541, 37164006
ER+	19p13.11, L3	HAPLN4	ENSG00000187664	19:19254756-19262804	-	protein_coding	6.39e-06	NA	3.02e-06	NA	express	0.000927	NA	0.000397	NA		0.39	adipose_subcutaneous	NA	NA	rs2965183	172.1	Yes	No	No	29915430, 36402776, 37164006
ER+	19p13.11, L3	TM6SF2	ENSG00000213996	19:19264364-19273391	-	protein_coding	2.14e-06	NA	1.68e-06	NA	express	0.000369	NA	0.000323	NA		0.97	vagina	NA	NA	rs2965183	161.5	Yes	No	No	37164006
ER+	19p13.11, L3	SUGP1	ENSG00000105705	19:19276018-19320509	-	protein_coding	2.32e-05	2.63e-05	2.84e-06	0.0647	express	0.00345	NA	0.000327	NA		0.02	breast_mammary_tissue	NA	NA	rs2965183	114.4	Yes	No	No	36402776, 37164006
ER+	19p13.11, L3	MAU2	ENSG00000129933	19:19320829-19358754	+	protein_coding	0.000152	2.5e-06	0.531	2.82e-06	splice	NA	0.000296	NA	0.000463		NA	NA	0.14	uterus	rs2965183	76.1	Yes	No	No	37164006
ER+	19p13.11, L3	GATAD2A	ENSG00000167491	19:19385826-19508932	+	protein_coding	9.25e-08	3.57e-07	1.42e-08	2.42e-07	express|splice	0.000127	1	2.39e-05	1		0.93	breast_mammary_tissue	0.72	liver	rs2304098	26.5	Yes	No	No	37164006
ER+	19p13.11, L3	NDUFA13	ENSG00000186010	19:19515736-19529054	+	protein_coding	1.11e-06	NA	0.00132	NA	express	1	NA	0.0451	NA		0.7	ovary	NA	NA	rs2304098	6.4	Yes	No	No	37164006
ER+	19q13.31	KCNN4	ENSG00000104783	19:43766533-43780976	-	protein_coding	3.36e-14	0.372	NA	0.132	express	0.000105	NA	NA	NA		1	whole_blood	NA	NA	rs3760982	1.4	Yes	No	No	34518541, 37164006
ER+	19q13.31	LYPD5	ENSG00000159871	19:43785874-43827206	-	protein_coding	1.78e-10	NA	3.8e-06	NA	express	0.863	NA	0.127	NA		0.17	spleen	NA	NA	rs3760982	3.5	Yes	No	No	37164006
ER+	19q13.31	AC115522.3	ENSG00000268601	19:43794309-43795658	-	lncRNA	6.52e-11	NA	0.973	NA	express	1	NA	0.201	NA		0.05	adipose_visceral_omentum	NA	NA	rs773012710	6.6	Yes	No	No	37164006
ER+	19q13.31	ZNF283	ENSG00000167637	19:43827321-43852017	+	protein_coding	4.43e-06	3.59e-07	3.8e-06	4.32e-08	splice	NA	0.0472	NA	0.0482		NA	NA	0.81	vagina	rs773012710	25.1	Yes	No	No	37164006
ER+	19q13.31	ZNF404	ENSG00000176222	19:43872365-43901385	-	protein_coding	3.2e-12	2.31e-12	9.43e-12	NA	express|splice	1	1	1	NA		0.58	vagina	0.41	cells_ebv-transformed_lymphocytes	rs375066	18	Yes	Yes	Yes	29915430, 32115800, 34518541, 36356581, 37164006
ER+	19q13.31	RP11-15A1.3	ENSG00000267058	19:43891804-43901805	-	lncRNA	2.83e-12	NA	2.65e-12	NA	express	1	NA	1	NA		0.98	ovary	NA	NA	rs375066	17.6	Yes	Yes	No	36356581, 37164006
ER+	19q13.31	ZNF45	ENSG00000124459	19:43912624-43935282	-	protein_coding	0.245	6.32e-12	0.16	6.69e-12	splice	NA	1	NA	1		NA	NA	1	adipose_subcutaneous, adipose_visceral_omentum, breast_mammary_tissue, uterus	rs375066	0
ER+	19q13.32	GIPR	ENSG00000010310	19:45668221-45683722	+	protein_coding	6.32e-08	1.29e-08	0.0158	2.45e-08	express|splice	1.4e-06	1	0.0155	1	express	1	spleen	0.51	breast_mammary_tissue	rs61373376	0	Yes	No	No	37164006
ER+	19q13.32	FBXO46	ENSG00000177051	19:45710629-45730896	-	protein_coding	1.48e-06	0.131	4.36e-06	0.131	express	0.000758	NA	0.000151	NA		0.97	whole_blood	NA	NA	rs61373376	30.3	Yes	No	No	37164006
ER+	22q12.1-q12.2	TTC28	ENSG00000100154	22:27978014-28679840	-	protein_coding	1.22e-07	0.000419	0.769	0.425	express	9.72e-10	NA	0.0649	NA	express	0.99	cells_ebv-transformed_lymphocytes	NA	NA	rs62235681	4.9	Yes	No	No	37164006
ER+	22q12.1-q12.2	CHEK2	ENSG00000183765	22:28687743-28742422	-	protein_coding	3.88e-11	1.01e-08	NA	0.111	express|splice	1.16e-12	4.5e-11	NA	0.0657	express|splice	1	adipose_subcutaneous	0.97	cells_cultured_fibroblasts	rs62235681	3	Yes	No	No	37164006
ER+	22q12.1-q12.2	HSCB	ENSG00000100209	22:28742039-28757515	+	protein_coding	6.29e-11	8.38e-08	2.07e-05	8.12e-08	express|splice	2.02e-12	8.68e-08	1.43e-06	8.42e-08	express|splice	0.84	adipose_visceral_omentum	0.99	liver	rs17879961	16.9	Yes	No	No	34317694, 37164006
ER+	22q12.1-q12.2	CCDC117	ENSG00000159873	22:28772674-28789301	+	protein_coding	7.37e-09	5.6e-09	3.13e-06	0.00871	express|splice	1.46e-09	5.42e-09	1.17e-06	0.000663	express|splice	1	vagina	0.9	adipose_subcutaneous, cells_ebv-transformed_lymphocytes	rs17879961	47.6	Yes	No	No	37164006
ER+	22q12.1-q12.2	XBP1	ENSG00000100219	22:28794555-28800597	-	protein_coding	8.55e-09	0.193	9.12e-05	0.549	express	7.97e-09	NA	5.37e-06	NA	express	0.98	liver	NA	NA	rs17879961	69.5	Yes	No	No	37164006
ER+	22q12.1-q12.2	CTA-292E10.6	ENSG00000226471	22:28800683-28848559	+	lncRNA	NA	3.01e-09	NA	0.00871	splice	NA	2.91e-09	NA	0.000663	splice	NA	NA	0.9	adipose_subcutaneous, cells_ebv-transformed_lymphocytes, uterus	rs4822992	24.2
ER+	22q13.1, L1	BAIAP2L2	ENSG00000128298	22:38084652-38111015	-	protein_coding	1.26e-10	6.19e-05	NA	0.312	express	0.0176	NA	NA	NA		1	liver	NA	NA	rs738321	61.8	Yes	No	No	37164006
ER+	22q13.1, L1	PLA2G6	ENSG00000184381	22:38111495-38214778	-	protein_coding	4.39e-11	7.34e-13	0.000157	8.63e-12	express|splice	0.308	0.129	0.39	0.182		1	cells_ebv-transformed_lymphocytes, vagina	0.96	cells_ebv-transformed_lymphocytes	rs4820318	0	Yes	No	No	36356581, 36402776, 37164006
ER+	22q13.1, L1	MAFF	ENSG00000185022	22:38200767-38216507	+	protein_coding	3.28e-12	9.69e-13	NA	7.51e-13	express|splice	0.000176	0.843	NA	0.886		1	cells_cultured_fibroblasts	0.99	vagina	rs4820318	26.5	Yes	No	No	36402776, 37164006
ER+	22q13.1, L1	TMEM184B	ENSG00000198792	22:38219291-38273010	-	protein_coding	2.73e-05	5.72e-11	0.888	7.74e-12	splice	NA	0.00222	NA	0.642		NA	NA	0.28	cells_cultured_fibroblasts	rs4820318	45	Yes	No	No	36356581
ER+	22q13.1, L2	CBX6	ENSG00000183741	22:38861422-38872249	-	protein_coding	1.29e-12	NA	7.29e-05	NA	express	0.00923	NA	0.00416	NA		0.22	whole_blood	NA	NA	rs12628403	89.8	Yes	No	No	37164006
ER+	22q13.1, L2	APOBEC3A	ENSG00000128383	22:38952741-38992778	+	protein_coding	1.13e-10	1.8e-10	9.9e-11	NA	express|splice	1	1	1	NA		1	liver	1	whole_blood	rs12628403	0	Yes	No	No	37164006
ER+	22q13.1, L2	APOBEC3B	ENSG00000179750	22:38982347-38992804	+	protein_coding	8.8e-11	1	9.9e-11	NA	express	1	NA	1	NA		1	cells_cultured_fibroblasts, cells_ebv-transformed_lymphocytes, ovary, uterus, vagina	NA	NA	rs12628403	20.3	Yes	No	No	34518541, 36356581, 37164006
ER+	22q13.1-q13.2	ADSL	ENSG00000239900	22:40346461-40390463	+	protein_coding	1.99e-09	0.432	0.5	0.431	express	0.767	NA	0.721	NA		0.18	ovary	NA	NA	rs6001930	89.8	Yes	No	No	37164006
ER+	22q13.1-q13.2	SGSM3	ENSG00000100359	22:40370591-40410289	+	protein_coding	2.73e-10	7.53e-12	NA	6.09e-10	express|splice	0.983	0.825	NA	0.666		0.36	adipose_visceral_omentum	1	cells_cultured_fibroblasts, spleen	rs6001930	69.9	Yes	No	No	37164006
ER+	22q13.1-q13.2	MRTFA	ENSG00000196588	22:40410281-40636719	-	protein_coding	3.94e-12	<5.5E-17	NA	<5.5E-17	express|splice	1	0.96	NA	0.861		1	cells_ebv-transformed_lymphocytes, liver, uterus	1	adipose_subcutaneous, adipose_visceral_omentum, breast_mammary_tissue, cells_ebv-transformed_lymphocytes, ovary, uterus, whole_blood	rs6001982	0	Yes	No	No	37164006
*L1, L2, etc indicate the first, second locus defined in the same cyoband
** Gene name was retrieved from GENCODE v 40; if unavailable, gene name was retrieved from GENCODE v 38; if unavailable, Ensembl ENSG ID was listed
*** “express” indicates the listed gene was identified using only the expression-based TWAS approach in either only breast tissue or jointly across all tissues. “splice” indicates the listed gene was identified using only the splicing-based TWAS approach in either only breast tissue or jointly across all tissues. “express|splice” indicates the listed gene was identified in either expression-based…
† Use of the COJO method to adjust for nearby index GWAS-identified risk variants
Abbreviation: ACAT, aggregated Cauchy association test; TWAS, transcriptome-wide association study; GWAS, genome-wide association study; PIP, marginal posterior inclusion probability

## Sheet: TABLE S3
Supplementary Table S3. List of known index SNPs of ER+ breast cancer GWAS and ER+ genes identified in our study, by genomic locus.
Locus	Position (hg38)	TWAS gene	GWAS SNP	p value of GWAS of ER+ breast cancer	PMID of GWAS	Region of TWAS or GWAS signals	Adjusted p value*	Proportion mediated**	Mediated by TWAS genes?
1p36.22	10,472,288~10,630,758	PEX14				Both
1p36.22	10,552,763		rs9430149	1.43e-10	29059683	Both		1	Yes
1p36.13	18,480,845		rs2992756	3.17e-17	29059683; 36356581	Both		1	Yes
1p36.13	18,480,930~18,485,974	KLHDC7A				Both
1p34.1-p33	46,040,140~46,133,036	PIK3R3				Both
1p34.1-p33	46,135,245		rs1707302	2.746e-09	29059683; 36356581	Both	0.364503	0.851184	Yes
1p34.1-p33	46,137,676		rs9429095	2.77e-09	29059683	Both	0.386406	0.856302	Yes
1p34.1-p33	46,203,334~46,221,256	LURAP1				Both
1p34.1-p33	46,246,461~46,278,480	RAD54L				Both
1p34.1-p33	46,303,698~46,316,776	UQCRH				Both
1p34.1-p33	46,340,789~46,365,152	NSUN4				Both
1p34.1-p33	46,394,317~46,413,848	FAAH				Both
1p32.3	50,960,745~50,974,634	CDKN2C				TWAS locus
1p22.2-p22.3	87,691,240		rs17426269	1.885e-08	29059683	GWAS locus			NA
1p22.2-p22.3	87,736,544		rs305450	2.59e-09	36356581	GWAS locus			NA
1p13.2	113,696,831~113,759,489	PHTF1				Both
1p13.2	113,880,354		rs1217383	6.57e-09	29059683	Both			NA
1p13.2	113,883,379		rs11102694	1.868e-08	36356581; 29059683	Both		1	Yes
1p13.2	113,903,258		rs7513707	5.861e-09	29059683	Both		1	Yes
1p13.2	113,905,213~113,914,086	DCLRE1B				Both
1p13.2	113,905,767		rs11552449	1.227e-08	23535729; 29059683	Both		1	Yes
1p12, L2	119,894,128		rs35273427	4.87e-09	30988301; 29059683	Both	3.88881e-09	0	No
1p12, L2	119,942,712		rs6697258	2.125e-09	32424353; 29059683	Both	2.33873e-09	0.00470847	No
1p12, L2	120,018,691		rs372562666	7.922e-28	29059683	Both			NA
1p12, L2	120,044,057		rs150157076	4.738e-08	32424353; 29059683	Both			NA
1p12, L2	120,150,898~120,176,520	SEC22B				Both
1p11.2	120,913,184~121,009,291	LINC00623				Both
1p11.2	121,087,345~121,097,161	FCGR1B				Both
1p11.2	121,121,848		rs369304377	9.366e-32	29059683	Both	1.35889e-05	0.530881	Yes
1p11.2	121,167,646~121,185,539	FAM72B				Both
1p11.2	121,184,811~121,392,874	SRGAP2C				Both
1p11.2	121,396,754~121,463,508	LINC02798				Both
1p11.2	121,471,494		rs12134101	3.22e-59	29059683	Both	3.26145e-41	0.157941	No
1p11.2	121,494,329~121,511,588	RP11-344P13.4				Both
1p11.2	121,518,366~121,518,829	RP11-344P13.6				Both
1p11.2	121,538,815		rs11249433	4.73e-58	19330030; 36356581; 29059684	Both	8.372e-42	0.159377	No
1p11.2	121,695,219		rs149253773	3.49e-42	29059683	Both			NA
1q21.1, L1	143,874,793~143,883,575	FCGR1CP				TWAS locus
1q21.1, L1	143,955,287~143,971,986	FAM72C				TWAS locus
1q21.1, L2	145,730,328		rs1552172	1.702e-08	29059683	Both			NA
1q21.1, L2	145,790,097		rs12405132	5.599e-10	25751625; 29059683	Both	0.143925	0	No
1q21.1, L2	145,830,811		rs143384623	2.62e-10	36356581	Both			NA
1q21.1, L2	145,891,208~145,910,111	ITGA10				Both
1q21.1, L2	146,017,468~146,036,746	HJV				Both
1q21.2	149,920,979		rs11205277	4.1e-14	29059683	GWAS locus			NA
1q21.2	149,934,520		rs11205303	8.426e-14	29059683; 36356581	GWAS locus			NA
1q21.2	149,955,122		rs12048493	3.39e-13	25751625; 29059683	GWAS locus			NA
1q22	155,127,876~155,134,899	EFNA1				Both
1q22	155,135,344~155,138,857	SLC50A1				Both
1q22	155,139,891~155,140,595	DPM3				Both
1q22	155,173,787~155,184,971	TRIM46				Both
1q22	155,176,305		rs4971059	1.265e-11	29059683; 36356581	Both	0.902566	0.982294	Yes
1q22	155,185,824~155,192,916	MUC1				Both
1q22	155,195,588~155,209,051	THBS3				Both
1q22	155,208,695~155,213,824	MTX1				Both
1q22	155,213,821~155,227,574	GBAP1				Both
1q22	155,234,452~155,244,699	GBA				Both
1q22	155,247,205~155,255,483	FAM189B				Both
1q22	155,255,979~155,262,430	SCAMP3				Both
1q22	155,262,868~155,278,491	CLK2				Both
1q22	155,277,463~155,289,848	HCN3				Both
1q22	155,289,293~155,301,438	PKLR				Both
1q22	155,302,483		rs7524950	6.133e-09	29059683	Both		1	Yes
1q22	155,308,748~155,320,666	FDPS				Both
1q22	155,320,894~155,331,114	RUSC1				Both
1q22	155,335,268~155,563,162	ASH1L				Both
1q22	155,446,537		rs10796944	1.78e-09	29059683	Both		1	Yes
1q22	155,587,180		rs12091730	4.313e-10	29059683; 36356581	Both		1	Yes
1q22	155,610,205~155,614,951	MSTO1				Both
1q22	155,659,443~155,689,000	YY1AP1				Both
1q22	155,687,960~155,739,010	DAP3				Both
1q22	155,697,170		rs348196	1.515e-08	29059683	Both		1	Yes
1q22	155,897,808~155,911,404	RIT1				Both
1q22	155,946,851~156,007,070	ARHGEF2				Both
1q24.2	168,079,542~168,137,667	GPR161				TWAS locus
1q32.1, L2	201,468,704		rs35383942	2.333e-08	29059683; 36356581	GWAS locus			NA
1q32.1, L4	203,832,121		rs59867004	3.44e-09	29059683; 36356581	GWAS locus			NA
1q41, L2	217,043,963		rs17687992	3.74e-08	29059683	GWAS locus			NA
1q41, L2	217,047,232		rs11117758	4.06e-08	29059683; 36356581	GWAS locus			NA
1q43	241,870,961		rs72755295	1.083e-12	25751625; 29059683	GWAS locus			NA
2q13	111,119,378~111,168,445	BCL2L11				TWAS locus
2q14.2	120,481,784		rs4848599	5.907e-12	29059683	GWAS locus			NA
2q14.2	120,486,696		rs12711947	8.06e-16	36356581; 29059683	GWAS locus			NA
2q14.2	120,487,546		rs4849887	1.01e-11	23535729; 29059683	GWAS locus			NA
2q14.2	120,488,037		rs12616849	1.043e-11	32887889; 29059683	GWAS locus			NA
2q31.1, L1	171,513,371		rs11680449	2.051e-09	29059683	Both	1.99684e-08	0.0698974	No
2q31.1, L1	171,522,247~171,558,129	CYBRD1				Both
2q31.1, L1	171,568,284		rs11675683	1.56e-10	32887889; 29059683	Both	4.71305e-09	0.0286851	No
2q31.1, L1	172,099,438~172,102,900	DLX2				Both
2q31.1, L1	172,108,243		rs2016394	1.05e-16	23535729; 36356581; 29059684	Both	1.08359e-15	0.0164544	No
2q31.1, L2	173,340,858		rs200725404	3.316e-08	29059683	Both			NA
2q31.1, L2	173,342,742		rs7589172	1.92e-09	29059683	Both	0.0194091	0.614152	Yes
2q31.1, L2	173,346,180		rs2010610	8.983e-09	36356581; 29059683	Both		1	Yes
2q31.1, L2	173,348,166		rs1550623	1.264e-08	23535729; 29059683	Both		1	Yes
2q31.1, L2	173,354,820~173,368,997	CDCA7				Both
2q33.1	201,233,443~201,361,836	CASP8				Both
2q33.1	201,258,272		rs3769823	5.611e-10	29059683	Both	0.757771	0.951415	Yes
2q33.1	201,258,707		rs3769821	2.78e-17	29059683; 36356581	Both		1	Yes
2q33.1	201,288,271~201,357,398	FLACC1				Both
2q33.1	201,316,524		rs1830298	1.565e-10	29059683	Both	0.347402	0.856562	Yes
2q35	216,859,458~216,860,064	TNP1				Both
2q35	216,883,915		rs4674124	2.85e-09	29059683	Both			NA
2q35	217,029,040		rs12998806	2.031e-29	28171663; 29059683	Both	2.03401e-29	0.00057844	No
2q35	217,041,109		rs13387042	1.067e-82	17529974; 29059683	Both	4.04876e-83	0.00271308	No
2q35	217,056,046		rs4442975	1.42e-92	29059683; 36356581	Both	3.90926e-91	0.00175645	No
2q35	217,098,337		rs34005590	2.346e-35	29059683	Both	7.13513e-35	0.00477601	No
2q35	217,177,160		rs72953532	1.612e-16	29059683	Both	2.57183e-16	0.00816399	No
2q35	217,284,019~217,756,593	DIRC3				Both
2q35	217,427,435		rs11693806	3.276e-18	29059683	Both	3.5579e-18	0.00106657	No
2q35	217,429,494		rs12990503	3.528e-18	29059683	Both	3.8711e-18	0.00120954	No
2q35	217,431,785		rs16857609	3.43e-18	23535729; 36356581; 29059684	Both	5.01106e-18	0.00380171	No
3p26.1	4,493,345~4,847,506	ITPR1				Both
3p26.1	4,686,890		rs6787391	9.27e-17	29059683; 36356581	Both	3.42522e-16	0	No
3p26.1	4,700,567		rs6762558	3.18e-16	36356581; 29059683	Both	3.97602e-16	0	No
3p26.1	4,700,592		rs6762644	1.169e-15	23535729; 29059683	Both	1.65959e-15	0	No
3p24.1, L1	27,106,484~27,369,460	NEK10				Both
3p24.1, L1	27,290,919		rs60936670	4.78e-54	29059683	Both			NA
3p24.1, L1	27,302,153		rs653465	8.081e-54	24493630; 29059683	Both	6.28767e-50	0.0404859	No
3p24.1, L1	27,312,225		rs552647	5.329e-54	36356581; 29059683	Both	4.56548e-50	0.0407958	No
3p24.1, L1	27,316,914		rs547518	4.41e-60	29059683	Both	1.21852e-52	0.0130128	No
3p24.1, L1	27,347,329		rs112238765	1.355e-46	32887889; 29059683	Both	3.21031e-44	0.0305324	No
3p24.1, L1	27,359,756		rs11715126	1.275e-45	32808324; 29059683	Both	1.96005e-43	0.0305459	No
3p24.1, L1	27,372,721~27,484,420	SLC4A7				Both
3p24.1, L1	27,374,522		rs4973768	5.114e-49	19330027; 29059683	Both	2.57052e-44	0.0504079	No
3p24.1, L1	27,468,223		rs7619833	1.951e-37	29059683	Both	1.44344e-35	0.0268702	No
3p24.1, L2	30,606,601~30,694,142	TGFBR2				Both
3p24.1, L2	30,641,447		rs12493607	2.917e-15	23535729; 36356581; 29059684	Both	1.79774e-11	0.149772	No
3p24.1, L2	30,642,605		rs35263707	3.09e-17	29059683	Both	5.48226e-06	0.442152	No
3p24.1, L2	30,643,415		rs17838698	5.784e-15	29059683	Both	1.74047e-06	0.394312	No
3p21.31	46,719,583~46,736,429	PRSS46P				Both
3p21.31	46,825,376		rs6796502	2.222e-12	25751625; 29059683	Both	0.154402	0.804351	Yes
3p21.31	46,846,708		rs56387622	5.277e-15	29059683	Both	0.00261948	0.625986	Yes
3p21.31	46,847,697		rs6787229	6.01e-16	29059683	Both	0.00300854	0.630955	Yes
3p14.1	63,833,870~63,863,868	THOC7				Both
3p14.1	63,863,155~64,003,462	ATXN7				Both
3p14.1	63,940,560		rs73117066	4.285e-08	36356581; 29059683	Both		1	Yes
3p14.1	63,956,021		rs3821902	3.179e-08	29059683	Both		1	Yes
3p14.1	64,000,370		rs3836530	2.21e-08	29059683	Both		1	Yes
3p14.1	64,008,082~64,008,692	RP11-245J9.5				Both
3p14.1	64,010,550~64,024,010	PSMD6				Both
3p14.1	64,078,361~64,087,363	LINC00994				Both
3p13	71,482,962		rs6805189	3.756e-08	29382703; 36356581; 29059684	GWAS locus			NA
3p12.1	86,876,388~86,991,149	VGLL3				TWAS locus
3q12.1	99,817,837~100,181,732	CMSS1				Both
3q12.1	99,968,429		rs4361315	2.96e-11	29059683	Both			NA
3q12.1	100,004,736		rs9833888	6.146e-10	29059683	Both	0.00769578	0.573883	Yes
3q12.1	100,037,470		rs35701020	8.264e-10	36356581; 29059683	Both	0.00572526	0.555499	Yes
3q12.1	100,105,841		rs9837602	1.463e-09	29059683	Both	0.0103109	0.581315	Yes
3q12.1	100,149,260		rs9289981	2.587e-10	32887889; 29059683	Both	0.00242737	0.304797	No
3q23	141,324,213~141,449,792	ZBTB38				Both
3q23	141,394,018		rs34207738	1.08e-13	29059683	Both			NA
3q23	141,423,849		rs6440006	5.683e-14	36356581; 29059683	Both		1	Yes
3q23	141,428,572		rs7650602	9.42e-17	29059683	Both	0.487424	0.911124	Yes
3q23	141,487,027~141,615,344	RASA2				Both
3q23	141,547,651		rs6776003	8.861e-09	29059683	Both	0.629693	0.917345	Yes
3q25.1	150,734,942		rs10513377	2.11e-11	36356581	GWAS locus			NA
3q26.31	172,560,322		rs78105464	1.08e-11	29059683	GWAS locus			NA
3q26.31	172,567,447		rs58058861	4.75e-09	29059683	GWAS locus			NA
4p14	38,772,238~38,782,990	TLR10				Both
4p14	38,790,677~38,856,817	TLR1				Both
4p14	38,797,027		rs5743618	2.784e-09	36356581; 29059683	Both	0.81788	0.962217	Yes
4p14	38,814,717		rs6815814	1.593e-10	29059683; 36356581	Both		1	Yes
4p14	38,822,897~38,856,817	TLR6				Both
4p14	38,867,677~38,945,739	FAM114A1				Both
4p11	48,292,052		rs7693126	4.54e-09	36356581	GWAS locus			NA
4q21.23	83,407,343~83,455,855	HELQ				Both
4q21.23	83,448,971		rs774021038	3.4e-08	36356581	Both			NA
4q21.23	83,459,517~83,523,348	ABRAXAS1				Both
4q22.1	88,257,620~88,284,769	PPM1K				TWAS locus
4q24	105,147,856		rs62331150	7.93e-11	29059683; 36356581	GWAS locus			NA
4q24	105,163,621		rs9790517	1.587e-10	23535729; 29059683	GWAS locus			NA
4q24	105,274,384		rs2726492	1.83e-10	29059683	GWAS locus			NA
4q24	105,295,998		rs1314878358	2.12e-09	36356581	GWAS locus			NA
4q34.1	174,906,885		rs7697216	1.17e-30	29059683; 36356581	Both	1.12477e-14	0.33316	No
4q34.1	174,925,275		rs6828523	5.445e-29	23535729; 29059683	Both	4.36739e-14	0.338377	No
4q34.1	174,977,571~174,979,381	RP13-577H12.2				Both
5p15.33, L2	1,253,147~1,295,068	TERT				Both
5p15.33, L2	1,293,971		rs2736098	1.87e-08	29059683	Both	0.47147	0.871463	Yes
5p15.1	16,067,139~16,180,762	MARCHF11				Both
5p15.1	16,233,510		rs4702131	3.465e-08	29059683; 36356581	Both		1	Yes
5p13.3	32,579,510		rs35130031	4.67e-08	29059683	GWAS locus			NA
5p12	44,145,829		rs11749176	2.324e-08	32424353; 29059683	Both	1.16003e-06	0.130309	No
5p12	44,302,075		rs13186320	9.656e-16	29059683	Both			NA
5p12	44,662,413		rs4415084	5.522e-52	21263130; 29059683	Both	0.0441301	0.873364	Yes
5p12	44,663,035		rs7701466	1.052e-51	31757997; 29059683	Both	0.0446577	0.873326	Yes
5p12	44,672,681		rs10941678	4.662e-52	32514122; 29059683	Both			NA
5p12	44,706,396		rs10941679	5.38e-86	23535729; 36356581; 29059684	Both	4.66566e-21	0.512985	No
5p12	44,742,420~44,808,777	MRPS30-DT				Both
5p12	44,808,947~44,820,428	MRPS30				Both
5p12	44,822,356		rs930395	3.723e-63	29059683	Both	1.24967e-14	0.560199	No
5p12	44,826,076~44,828,592	RP11-53O19.3				Both
5p12	44,926,416		rs10043344	8.356e-46	32808324; 29059683	Both		1	Yes
5p12	44,933,883		rs138060088	1.233e-45	29059683	Both			NA
5p12	45,074,531		rs13183434	1.337e-20	29059683	Both	4.68004e-05	0.573836	Yes
5p12	45,333,758		rs55821517	2.871e-18	29059683	Both	0.00129552	0.640506	Yes
5p12	45,374,788		rs56826596	2.425e-12	32424353; 29059683	Both			NA
5p12	45,522,877		rs139424826	4.881e-11	29059683	Both	0.0249766	0.667871	Yes
5p12	45,757,203		rs1852599	1.074e-14	32887889	Both	0.934949	1	Yes
5p12	45,846,518		rs72765759	9.22e-10	29059683	Both	0.0366305	0.666456	Yes
5p12	45,984,331		rs72751936	3.246e-09	29059683	Both	0.0639808	0.693417	Yes
5p12	46,090,449		rs72755643	8.537e-09	29059683	Both	0.0715802	0.694234	Yes
5p12	46,394,269		rs142427110	1.876e-10	29059683	Both	0.0141218	0.623039	Yes
5q11.1	50,345,811		rs72749841	8.043e-09	29059683; 36356581	Both	8.57096e-06	0.235101	No
5q11.1	50,665,899~50,846,519	PARP8				Both
5q11.1	50,899,260		rs35951924	1.155e-11	29059683; 36356581	Both			NA
5q11.2, L3	56,688,029		rs16886034	1.519e-22	24493630; 29059683	Both	5.42639e-28	0	No
5q11.2, L3	56,699,208		rs16886113	3.734e-32	24493630; 29059683	Both	2.73156e-38	0	No
5q11.2, L3	56,711,512		rs7709971	2.48e-94	32887889; 29059683	Both	6.39465e-41	0.369453	No
5q11.2, L3	56,715,530		rs7714232	3.29e-94	32808324; 29059683	Both	4.54492e-78	0.0936582	No
5q11.2, L3	56,731,413		rs59957907	1.15e-95	36356581; 29059683	Both	7.57735e-43	0.364312	No
5q11.2, L3	56,733,416		rs16886181	2.15e-95	24493630; 29059683	Both	1.18736e-42	0.364887	No
5q11.2, L3	56,736,057		rs889312	1.803e-67	17529967; 29059683	Both	7.9863e-36	0.292278	No
5q11.2, L3	56,757,111		rs79160707	8.827e-55	31757997; 29059683	Both	4.73154e-61	0	No
5q11.2, L3	56,757,708		rs62355901	3.55e-96	29059683	Both	6.09348e-43	0.364909	No
5q11.2, L3	56,757,896		rs62355902	2.88e-96	29059683	Both	8.46478e-80	0.0934981	No
5q11.2, L3	56,758,507		rs112776581	4.519e-55	32514122; 29059683	Both			NA
5q11.2, L3	56,815,549~56,896,152	MAP3K1				Both
5q11.2, L3	56,826,517		rs16886364	2.323e-48	24493630; 29059683	Both	7.23714e-55	0	No
5q11.2, L3	56,838,449		rs16886397	2.097e-48	24493630; 29059683	Both	8.70742e-55	0	No
5q11.2, L3	56,857,565		rs1017226	8.484e-49	24493630; 29059683	Both	3.28255e-55	0	No
5q11.2, L3	56,872,885		rs2229882	2.185e-52	24493630; 29059683	Both	2.34741e-58	0	No
5q11.2, L3	56,874,986		rs16886448	3.804e-49	24493630; 29059683	Both	2.47602e-50	0	No
5q11.2, L3	56,882,284		rs3822625	1.811e-48	24493630; 29059683	Both	3.06958e-55	0	No
5q11.2, L3	56,899,963		rs12655019	1.517e-35	24493630; 29059683	Both	9.78484e-42	0	No
5q11.2, L3	56,909,260~56,925,532	SETD9				Both
5q11.2, L3	56,919,602~56,971,675	MIER3				Both
5q11.2, L3	56,926,293		rs11957276	1.029e-20	32887889; 29059683	Both	8.84767e-13	0.239187	No
5q11.2, L3	56,960,656		rs7726354	5.041e-43	24493630; 29059683	Both	1.33368e-48	0	No
5q11.2, L3	56,964,779		rs6890270	1.418e-65	29059683	Both			NA
5q14.1-q14.2	81,972,023~82,276,857	ATG10				Both
5q14.1-q14.2	81,972,251		rs111549985	2.308e-10	29059683	Both		1	Yes
5q14.1-q14.2	82,161,539		rs2407064	2.263e-11	32887889; 29059683	Both			NA
5q14.1-q14.2	82,170,850		rs4081859	1.176e-11	36356581; 29059683	Both			NA
5q14.1-q14.2	82,196,824		rs4703870	1.44e-12	29059683	Both			NA
5q14.1-q14.2	82,217,129		rs146817970	3.695e-12	29059683	Both			NA
5q14.1-q14.2	82,242,227		rs7707921	8.089e-12	25751625; 29059683	Both			NA
5q14.1-q14.2	82,273,320~82,278,396	RPS23				Both
5q14.1-q14.2	82,279,462~82,386,977	ATP6AP1L				Both
5q14.3	91,367,022		rs12110303	4.796e-12	29059683	Both		1	Yes
5q14.3	91,368,631~91,383,317	ARRDC3				Both
5q14.3	91,380,349~91,612,566	ARRDC3-AS1				Both
5q14.3	91,436,408		rs10474352	3.391e-11	25038754; 29059683	Both		1	Yes
5q14.3	91,448,289		rs1895449	2.444e-11	36356581; 29059683	Both		1	Yes
5q14.3	91,451,201		rs10715060	1.95e-15	29059683	Both			NA
5q14.3	91,493,653		rs332529	8.59e-12	29059683	Both	0.000276272	0.478009	No
5q31.1, L1	132,369,710~132,395,613	SLC22A5				TWAS locus
5q31.1, L1	132,410,636~132,488,702	IRF1-AS1				TWAS locus
5q31.1, L2	133,052,013~133,106,449	HSPA4				Both
5q31.1, L2	133,071,366		rs6596100	7.683e-11	29059683	Both		1	Yes
5q31.1, L2	133,106,571		rs56083805	6.73e-11	29059683	Both		1	Yes
5q33.3	158,695,916~159,099,916	EBF1				Both
5q33.3	158,803,005		rs11135046	1.22e-24	29059683; 36356581	Both	0.00126531	0.66297	Yes
5q33.3	158,817,075		rs1432679	5.774e-21	23535729; 36356581; 29059684	Both	0.000832898	0.652053	Yes
5q33.3	158,834,155		rs17715065	9.575e-21	32887889; 29059683	Both	0.00840642	0.723436	Yes
5q33.3	158,905,372		rs17543752	4.484e-14	29059683	Both		1	Yes
5q33.3	159,008,453		rs11288072	2.591e-09	29059683	Both			NA
5q35.1	170,139,969		rs59346687	2.87e-12	29059683	GWAS locus			NA
5q35.1	170,142,572		rs56234354	1.662e-10	36356581; 29059683	GWAS locus			NA
5q35.1	170,164,483		rs4562056	1.43e-08	29059683	GWAS locus			NA
6p23	13,574,227~13,615,158	SIRT5				Both
6p23	13,621,498~13,711,835	RANBP9				Both
6p23	13,712,867		rs405447	2.315e-12	36356581; 29059683	Both		1	Yes
6p23	13,713,134		rs418053	2.284e-12	29059683	Both		1	Yes
6p23	13,717,163		rs427140	1.76e-15	29059683	Both		1	Yes
6p23	13,722,291		rs204247	6.328e-12	23535729; 29059683	Both		1	Yes
6p22.3	20,621,007		rs2223621	3.537e-08	29059683	GWAS locus			NA
6p22.3	20,640,306		rs9460538	1.97e-10	29059683	GWAS locus			NA
6p22.3	21,903,302		rs7760611	5.739e-09	32424353; 29059683	GWAS locus			NA
6p22.3	21,903,938		rs7765429	8.78e-10	32139696; 36356581; 29059684	GWAS locus			NA
6p22.1-p22.2	26,175,638		rs17598658	5.995e-09	29059683	Both	0.0369299	0.652005	Yes
6p22.1-p22.2	26,402,237~26,415,208	BTN3A1				Both
6p22.1-p22.2	26,596,953~26,600,739	ABT1				Both
6p22.1-p22.2	26,680,470		rs71557345	8.461e-09	29059683; 36356581	Both			NA
6p22.1-p22.2	26,993,501		rs34546498	1.792e-08	29059683	Both	0.097853	0.715002	Yes
6p22.1-p22.2	27,307,055		rs56114371	2.473e-08	29059683	Both	0.123588	0.732151	Yes
6p22.1-p22.2	27,457,865		rs34196306	2.994e-09	29059683	Both	0.374021	0.851058	Yes
6p22.1-p22.2	27,587,278		rs113780580	1.477e-08	29059683	Both			NA
6p22.1-p22.2	27,814,302~27,814,777	H2AC14				Both
6p22.1-p22.2	27,838,545~27,855,709	H2BC15				Both
6p22.1-p22.2	27,866,792~27,867,588	H1-5				Both
6p22.1-p22.2	27,873,148		rs45509595	2.933e-08	29059683	Both		1	Yes
6p22.1-p22.2	28,224,886~28,233,487	ZSCAN9				Both
6p22.1-p22.2	28,281,572~28,302,549	PGBD1				Both
6p22.1-p22.2	28,364,364		rs13214023	2.56e-08	29059683	Both		1	Yes
6p22.1-p22.2	28,378,955~28,399,747	ZSCAN12				Both
6p22.1-p22.2	28,431,930~28,443,502	ZSCAN23				Both
6p22.1-p22.2	28,468,238		rs138024639	4.788e-08	29059683	Both			NA
6p22.1-p21.33	29,497,475~29,510,558	LINC02829				TWAS locus
6p22.1-p21.33	30,102,897~30,113,090	TRIM31				TWAS locus
6q14.1, L2	81,588,567		rs7743614	8.28e-10	29059683	GWAS locus			NA
6q22.31	122,399,551~122,433,119	HSF2				TWAS locus
6q23.1	130,013,699~130,141,449	L3MBTL3				Both
6q23.1	130,020,583		rs55941023	3.18e-08	29059683	Both	0.462335	0.864269	Yes
6q25.1	149,265,098		rs535445407	1.51e-11	36356581	GWAS locus			NA
6q25.1	149,265,193		rs35409891	9.148e-09	29059683	GWAS locus			NA
6q25.1-q25.2	151,592,978		rs3757318	3.148e-13	23535729; 29059683	Both	0.0515416	0.742649	Yes
6q25.1-q25.2	151,597,721		rs12662670	4.422e-17	25751625; 29059683	Both	0.00613465	0.685461	Yes
6q25.1-q25.2	151,621,059		rs3757322	3.657e-16	29058716; 29059683	Both	2.86507e-11	0.185931	No
6q25.1-q25.2	151,623,479		rs9383936	6.575e-20	30323354; 29059683	Both	0.00552526	0.708061	Yes
6q25.1-q25.2	151,625,017		rs11155804	5.887e-14	27117709; 29059683	Both			NA
6q25.1-q25.2	151,627,231		rs2046210	8.931e-15	19219042; 29059683	Both	4.20681e-10	0.193855	No
6q25.1-q25.2	151,628,177		rs7763637	1.969e-17	32514122; 29059683	Both	3.06997e-12	0.182399	No
6q25.1-q25.2	151,630,867		rs9397436	2.891e-22	32887889; 29059683	Both	0.00214495	0.698165	Yes
6q25.1-q25.2	151,631,197		rs9397437	1.659e-22	29058716; 29059683	Both	0.00192541	0.697057	Yes
6q25.1-q25.2	151,632,992		rs6900157	3.285e-15	31757997; 29059683	Both	1.5689e-10	0.19172	No
6q25.1-q25.2	151,634,779		rs60954078	1.75e-41	29059683; 36356581	Both			NA
6q25.1-q25.2	151,648,605		rs9371545	1.987e-20	32785646; 29059683	Both	0.0144893	0.748501	Yes
6q25.1-q25.2	151,656,691~152,129,619	ESR1				Both
6q25.1-q25.2	151,666,222		rs9383938	1.305e-14	22976474; 29059683	Both		1	Yes
6q25.1-q25.2	151,734,843		rs6904031	6.668e-14	29059683	Both	1.37672e-13	0.0128759	No
6q25.1-q25.2	152,111,767		rs910416	6.143e-13	32887889; 36356581; 29059684	Both	3.06015e-14	0	No
6q25.1-q25.2	152,115,881		rs2747652	8.285e-13	29058716; 29059683	Both	5.42072e-14	0	No
7q21.2	91,940,840~92,110,673	AKAP9				Both
7q21.2	92,001,306		rs6964587	1.78e-09	29059683	Both		1	Yes
7q21.2	92,022,865		rs10644111	1.822e-09	29059683	Both			NA
7q21.2	92,052,283		rs11365234	8.95e-12	29059683	Both		1	Yes
7q21.2	92,084,987~92,134,803	CYP51A1				Both
7q21.2	92,105,238		rs2075881	3.561e-09	36356581; 29059683	Both		1	Yes
7q21.2	92,143,417		rs35417517	3.956e-09	29059683	Both			NA
7q21.2	92,197,498~92,246,166	KRIT1				Both
7q21.2	92,243,559		rs35522438	3.018e-08	29059683	Both			NA
7q21.2	92,245,974~92,401,383	ANKIB1				Both
7q21.3, L1	94,482,644		rs2188648	2.9e-10	36356581; 29059683	Both	0.768545	0.95428	Yes
7q21.3, L1	94,484,487		rs17268829	4.39e-12	29059683; 36356581	Both	0.76496	0.953733	Yes
7q21.3, L1	94,524,204~94,656,572	SGCE				Both
7q21.3, L1	94,655,778		rs111307654	4.689e-10	29059683	Both			NA
7q21.3, L1	94,656,325~94,669,695	PEG10				Both
7q22.1, L2	101,908,424		rs7796917	5.99e-12	29059683	GWAS locus			NA
7q22.1, L2	101,909,160		rs71559437	2.793e-11	29059683; 36356581	GWAS locus			NA
7q32.3	130,938,963~131,110,176	LINC-PINT				Both
7q32.3	130,973,269		rs205734	1.63e-12	29059683	Both	1.12819e-05	0.288841	No
7q32.3	130,982,362		rs4593472	4.148e-09	25751625; 29059683	Both	6.05329e-05	0.32617	No
7q32.3	130,989,722		rs68056147	6.786e-09	29059683; 36356581	Both	0.434511	0.868683	Yes
7q34	140,242,504		rs11977670	1.493e-13	29059683; 36356581	GWAS locus			NA
7q34	140,243,902		rs5887960	8.86e-16	29059683	GWAS locus			NA
7q35	144,351,809		rs62485509	1.596e-08	29059683; 36356581	GWAS locus			NA
7q35	144,377,836		rs720475	1.56e-09	23535729; 29059683	GWAS locus			NA
8p21.2, L1	23,786,491		rs144145984	1.3e-08	32139696	Both			NA
8p21.2, L1	23,789,981		rs310302	9.25e-11	29059683	Both	0.315013	0.833374	Yes
8p21.2, L1	23,801,998		rs310291	4.059e-08	36356581; 29059683	Both	0.59202	0.904003	Yes
8p21.2, L1	23,841,929~23,854,806	STC1				Both
8p12	29,548,171~29,564,341	RP11-486M23.2				Both
8p12	29,649,578		rs7463114	2.46e-19	36356581; 29059683	Both	2.22687e-07	0.417534	No
8p12	29,652,100		rs9693444	2.611e-18	23535729; 29059683	Both	2.44545e-07	0.418664	No
8p11.23	36,988,917		rs75772194	5.434e-14	36356581; 29059683	Both			NA
8p11.23	36,992,428		rs4286946	1.68e-16	29059683; 36356581	Both		1	Yes
8p11.23	36,995,695		rs10096213	4.571e-13	32887889; 29059683	Both			NA
8p11.23	37,000,965		rs13365225	4.571e-13	25751625; 29059683	Both			NA
8p11.23	37,067,441~37,069,418	RP11-419C23.1				Both
8p11.23	37,695,782~37,700,019	ZNF703				Both
8q21.13	75,318,066		rs6472903	1.58e-17	23535729; 29059683	Both	7.50867e-08	0.329279	No
8q21.13	75,393,550		rs72658071	1.372e-20	29059683; 36356581	Both	1.90254e-17	0.0872001	No
8q21.13	75,407,914~75,566,834	HNF4G				Both
8q21.13	75,448,402		rs189268208	2.583e-19	32887889; 29059683	Both	6.55106e-07	0.458737	No
8q21.13	75,498,626		rs2926585	5.197e-17	29059683	Both	7.50325e-06	0.481311	No
8q21.13	75,505,702		rs2943559	7.621e-17	23535729; 29059683	Both	8.06969e-06	0.478737	No
8q21.13	75,626,598		rs200255906	2.614e-10	29059683	Both			NA
8q21.13	75,751,646		rs7844233	3.342e-08	29059683	Both	0.00838591	0.532014	Yes
8q22.3	101,466,606		rs515126	3.05e-11	29059683	GWAS locus			NA
8q22.3	101,466,731		rs514192	9.856e-09	29059683; 36356581	GWAS locus			NA
8q23.1	105,308,334		rs76128093	3.1e-10	29059683	GWAS locus			NA
8q23.1	105,346,392		rs12546444	1.957e-08	29059683; 36356581	GWAS locus			NA
8q23.3	115,667,320		rs13277568	9.01e-09	32424353; 29059683	GWAS locus			NA
8q23.3	116,197,325		rs13267382	2.933e-08	25751625; 36356581; 29059684	GWAS locus			NA
8q24.21	127,343,372		rs13281615	2.341e-47	17529967; 29059683	GWAS locus			NA
8q24.21	127,359,926		rs10096351	4.23e-48	29059683; 36356581	GWAS locus			NA
8q24.21	127,375,606		rs1562430	1.034e-41	21263130; 29059683	GWAS locus			NA
8q24.21	127,375,779		rs2392780	1.266e-39	24493630; 29059683	GWAS locus			NA
8q24.21	128,152,810		rs1121948	4.471e-11	36356581; 29059683	GWAS locus			NA
8q24.21	128,182,395		rs11780156	1.72e-10	23535729; 29059683	GWAS locus			NA
8q24.21	128,192,016		rs7017073	1.772e-12	29059683	GWAS locus			NA
9p21.3	21,955,670		rs12335941	1.411e-09	36356581; 29059683	GWAS locus			NA
9p21.3	21,963,049		rs2263146	1.436e-08	29059683	GWAS locus			NA
9p21.3	21,964,884		rs3057314	2.879e-14	29059683	GWAS locus			NA
9p21.3	22,003,299		rs3217991	8.71e-16	36356581	GWAS locus			NA
9p21.3	22,062,135		rs1011970	3.966e-09	20453838; 29059683	GWAS locus			NA
9p21.3	22,067,594		rs10811650	2.3e-10	29059683	GWAS locus			NA
9q31.2	107,541,528		rs60037937	7.558e-26	29059683; 36356581	GWAS locus			NA
9q31.2	107,543,834		rs10759243	1.098e-19	23535729; 29059683	GWAS locus			NA
9q31.2	108,010,759		rs60778117	8.875e-14	32887889; 29059683	GWAS locus			NA
9q31.2	108,074,792		rs10816625	1.511e-16	29059683	GWAS locus			NA
9q31.2	108,074,895		rs13294895	2.147e-18	29059683	GWAS locus			NA
9q31.2	108,123,199		rs630965	8.94e-58	29059683	GWAS locus			NA
9q31.2	108,126,198		rs865686	1.763e-56	21263130; 29059683	GWAS locus			NA
9q31.2	108,130,619		rs7862747	1.89e-58	36356581; 29059683	GWAS locus			NA
9q31.2	108,131,272		rs5899787	3.36e-58	32887889; 29059683	GWAS locus			NA
9q31.2	108,133,073		rs676256	4.621e-58	29059683	GWAS locus			NA
9q31.2	108,239,892		rs7847854	1.583e-18	29059683	GWAS locus			NA
9q33.1	116,545,905		rs7029693	8.837e-13	29059683	GWAS locus			NA
9q33.1	116,551,207		rs1895062	1.23e-12	29059683	GWAS locus			NA
9q33.1	116,552,572		rs1407243	1.202e-11	36356581; 29059683	GWAS locus			NA
9q33.1	116,672,011		rs803903	3.235e-10	29059683	GWAS locus			NA
9q33.3	126,621,006		rs60330707	3.49e-08	29059683	GWAS locus			NA
10p15.1	5,765,223~5,842,132	GDI2				Both
10p15.1	5,829,530		rs12763451	8.99e-09	36356581; 29059683	Both	0.405162	0.838723	Yes
10p12.31-p12.2	21,492,658~21,497,260	MIR1915HG				Both
10p12.31-p12.2	21,513,475~21,526,368	SKIDA1				Both
10p12.31-p12.2	21,524,646~21,743,630	MLLT10				Both
10p12.31-p12.2	21,533,927		rs10828247	6.72e-21	32887889; 29059683	Both		1	Yes
10p12.31-p12.2	21,535,690		rs10828248	3.54e-21	29059683	Both		1	Yes
10p12.31-p12.2	21,545,607		rs7098100	9.83e-21	29059683; 36356581	Both		1	Yes
10p12.31-p12.2	21,744,013		rs7072776	2.778e-20	23535729; 29059683	Both	0.0958264	0.824382	Yes
10p12.31-p12.2	21,863,269		rs72806318	6.252e-15	29059683	Both	0.0221556	0.729957	Yes
10p12.31-p12.2	22,026,914		rs11814448	1.121e-12	23535729; 29059683	Both	0.0781499	0.768692	Yes
10p12.31-p12.2	22,108,073		rs72810771	1.138e-14	29059683	Both	0.00959634	0.687094	Yes
10p12.31-p12.2	22,212,015		rs16922097	1.98e-14	29059683	Both	0.00317936	0.638267	Yes
10p12.31-p12.2	22,383,039		rs72814839	2.375e-12	29059683	Both	0.000243706	0.503164	Yes
10p12.31-p12.2	22,534,854~22,714,578	PIP4K2A				Both
10q21.2-q21.3	62,492,218		rs10822013	7.785e-16	21908515; 29059683	Both	5.84277e-15	0.0263068	No
10q21.2-q21.3	62,518,923		rs10995190	9.404e-38	20453838; 29059683	Both	1.99804e-35	0.0318079	No
10q21.2-q21.3	62,528,323		rs10995193	2.443e-37	32887889; 29059683	Both	7.58761e-37	0.00701527	No
10q21.2-q21.3	62,540,131		rs10995201	1.115e-39	29058716; 29059683	Both			NA
10q21.2-q21.3	62,719,072		rs35306388	8.561e-11	29059683	Both	7.37665e-11	0	No
10q21.2-q21.3	62,804,720~62,808,479	ADO				Both
10q21.2-q21.3	62,811,996~62,819,167	EGR2				Both
10q22.3	79,081,391		rs704010	1.02e-27	20453838; 36356581; 29059684	GWAS locus			NA
10q22.3	79,085,654		rs1250009	3.53e-27	32887889; 29059683	GWAS locus			NA
10q22.3	79,092,621		rs1268974	1.27e-27	29059683	GWAS locus			NA
10q22.3	79,093,011		rs754416	2.44e-31	29059683	GWAS locus			NA
10q25.2-q25.3	113,368,732		rs12250948	3.1e-15	29059683; 36356581	GWAS locus			NA
10q25.2-q25.3	113,490,891		rs58742730	1.401e-09	29059683	GWAS locus			NA
10q26.13	121,333,668		rs9420318	1.163e-13	36356581; 29059683	Both	9.14884e-15	0	No
10q26.13	121,334,387		rs11199914	2.441e-13	23535729; 29059683	Both	2.22694e-14	0	No
10q26.13	121,334,478		rs11462858	2.016e-13	29059683	Both			NA
10q26.13	121,335,694		rs9421409	6.031e-14	32887889; 29059683	Both	2.48654e-14	0	No
10q26.13	121,478,332~121,598,458	FGFR2				Both
10q26.13	121,568,362		rs10510097	1.456e-57	29059683	Both	3.03728e-44	0.138182	No
10q26.13	121,577,552		rs4752570	0	29059683	Both			NA
10q26.13	121,577,821		rs2981579	0	19330030; 36356581; 29059684	Both	1.79517e-244	0.142635	No
10q26.13	121,579,140		rs2912778	7.85e-245	31757997; 29059683	Both	1.34057e-185	0.144377	No
10q26.13	121,580,797		rs2981578	6.37e-249	24143190; 29059683	Both	6.31524e-190	0.142541	No
10q26.13	121,580,918		rs35054928	0	29059683	Both			NA
10q26.13	121,581,496		rs377595512	3.67e-245	32514122; 29059683	Both			NA
10q26.13	121,586,602		rs2981575	0	21060860; 29059683	Both	1.0703e-240	0.138304	No
10q26.13	121,586,676		rs1219648	0	17529973; 29059683	Both	6.26872e-240	0.138151	No
10q26.13	121,589,148		rs2912774	0	24493630; 29059683	Both	9.42968e-242	0.137532	No
10q26.13	121,589,810		rs45631563	1.871e-43	29059683	Both	9.2933e-43	0.00850771	No
10q26.13	121,591,810		rs2420946	4.77e-300	23544012; 29059683	Both	4.29019e-229	0.14058	No
10q26.13	121,592,803		rs2981582	3.38e-299	17529967; 29059683	Both	1.99072e-227	0.143447	No
10q26.13	121,677,436		rs1696803	9.882e-41	29059683	Both	4.24823e-27	0.205559	No
10q26.13	121,684,227		rs12354821	7.08e-33	32887889; 29059683	Both	1.66058e-28	0.0633386	No
10q26.13	121,709,393~121,928,801	ATE1				Both
10q26.13	121,795,069		rs111605422	1.323e-11	29059683	Both	3.62377e-08	0.191597	No
10q26.13	121,904,429		rs7899628	1.985e-08	29059683	Both		1	Yes
10q26.13	121,928,056~121,952,139	ATE1-AS1				Both
10q26.13	121,949,412~121,949,487	ZNRD1-AS1_2				Both
10q26.13	121,957,091~121,975,217	NSMCE4A				Both
10q26.13	122,041,907		rs2253762	1.135e-11	29059683	Both	5.24734e-05	0.41449	No
11p15.5, L1	799,179~809,753	PIDD1				TWAS locus
11p15.5, L1	809,965~812,880	RPLP2				TWAS locus
11p15.5, L2	1,752,752~1,764,573	CTSD				Both
11p15.5, L2	1,850,904~1,892,267	LSP1				Both
11p15.5, L2	1,864,177~1,866,667	AC051649.12				Both
11p15.5, L2	1,875,727		rs588321	1.532e-28	36356581; 29059683	Both	2.15169e-17	0.236725	No
11p15.5, L2	1,877,434		rs1973765	9.562e-29	29059683	Both	0.00349923	0.745086	Yes
11p15.5, L2	1,880,867		rs4980383	1.135e-28	27117709; 29059683	Both		1	Yes
11p15.5, L2	1,881,538		rs621679	3.16e-33	29059683	Both	0.00288511	0.737882	Yes
11p15.5, L2	1,887,776		rs3817198	8.734e-18	17529967; 29059683	Both	0.186683	0.85049	Yes
11p15.5, L2	1,888,078~1,891,895	PRR33				Both
11p15.5, L2	1,892,909		rs576603	6.719e-25	32887889; 29059683	Both	0.0239434	0.786849	Yes
11p15.5, L2	1,919,703~1,938,706	TNNT3				Both
11p15.5, L2	1,991,096~1,993,670	LINC01219				Both
11p15.5, L2	1,995,171~2,001,470	H19				Both
11p15.5, L2	1,995,678		rs217727	2.067e-12	29059683	Both			NA
11p15.5, L2	2,129,112~2,158,391	IGF2				Both
11q13.1	65,773,898~65,780,976	AP5B1				Both
11q13.1	65,787,063~65,797,214	OVOL1				Both
11q13.1	65,815,595		rs3903072	5.938e-11	23535729; 29059683	Both		1	Yes
11q13.1	65,823,022~65,862,026	CFL1				Both
11q13.1	65,833,834~65,856,896	SNX32				Both
11q13.1	65,834,179		rs548082010	7.22e-13	36356581	Both			NA
11q13.1	65,857,126~65,867,653	MUS81				Both
11q13.1	65,866,441~65,873,592	EFEMP2				Both
11q13.1	65,892,049~65,900,573	FOSL1				Both
11q13.1	67,056,847~67,072,017	RHOD				Both
11q13.3	69,147,228~69,171,564	RP11-554A11.8				Both
11q13.3	69,492,927		rs537626	1.242e-74	24493630; 29059683	Both	1.61385e-74	0.000748668	No
11q13.3	69,516,215		rs661204	1.35e-131	32808324; 29059683	Both	2.02529e-131	0	No
11q13.3	69,516,650		rs78540526	3.11e-137	25751625; 36356581; 29059684	Both	1.40462e-137	0	No
11q13.3	69,516,874		rs554219	3.82e-70	25751625	Both	4.43584e-116	0.000521623	No
11q13.3	69,564,393		rs75915166	5.57e-95	25751625; 29059683	Both	1.22552e-95	0	No
11q13.3	69,646,918		rs34507830	1.839e-34	29059683	Both	8.65411e-33	0.0307524	No
11q23.1	111,726,908~111,766,389	PPP2R1B				TWAS locus
11q23.1	111,768,668~111,778,360	RP11-108O10.2				TWAS locus
11q24.3	129,591,121		rs11822830	3.332e-09	29059683	Both		1	Yes
11q24.3	129,591,276		rs11820646	3.966e-09	23535729; 29059683	Both			NA
11q24.3	129,591,493~129,612,110	RP11-237N19.3				Both
11q24.3	129,593,165		rs10894076	9.44e-12	36356581; 29059683	Both			NA
12p13.1	14,260,997		rs12422552	1.2e-12	23535729; 36356581	GWAS locus			NA
12p11.22, L1	28,021,884		rs7297051	7.42e-43	27117709; 36356581	Both	2.0818e-35	0.0083338	No
12p11.22, L1	28,133,249~28,581,511	CCDC91				Both
12q15	68,787,128		rs78588049	3.1e-09	32139696	GWAS locus			NA
12q15	68,787,698		rs7304105	3.01e-09	36356581	GWAS locus			NA
12q22	95,633,983		rs17356907	3.14e-30	23535729; 36356581	Both	0.184841	0.885162	Yes
12q22	95,657,807~95,791,189	NTN4				Both
12q24.21	115,299,588~115,300,708	RP11-116D17.3				Both
12q24.21	115,318,657~115,320,405	RP11-116D17.4				Both
12q24.21	115,377,060		rs725677	5.6e-40	32887889	Both	3.14976e-11	0.381292	No
12q24.21	115,398,717		rs1292011	3.34e-47	23535729; 36356581	Both	2.10549e-21	0.293024	No
13q13.1	32,398,489		rs11571833	1.694e-09	29058716; 29059683	GWAS locus			NA
14q13.3	36,647,066		rs67155512	3.1e-24	29059683	Both		1	Yes
14q13.3	36,657,568~36,679,362	PAX9				Both
14q13.3	36,663,564		rs2236007	1.93e-18	23535729; 29059683	Both		1	Yes
14q13.3	36,666,547		rs12881240	1.598e-18	36356581; 29059683	Both		1	Yes
14q13.3	36,667,340		rs7149262	1.454e-18	29059683	Both		1	Yes
14q13.3	36,808,438		rs848087	5.627e-11	29059683	Both	1.90563e-09	0.081443	No
14q24.1	67,819,779~68,730,218	RAD51B				Both
14q24.1	68,125,004~68,130,196	CTD-2566J3.1				Both
14q24.1	68,193,711		rs2588809	8.998e-14	23535729; 29059683	Both	4.38969e-12	0.069037	No
14q24.1	68,214,759		rs1744947	1.461e-13	29059683; 36356581	Both	3.50078e-12	0.0606489	No
14q24.1	68,232,877		rs1314913	4.17e-13	23001122; 29059683	Both	1.16085e-11	0.0678812	No
14q24.1	68,513,118		rs11624333	2.449e-33	29059683	Both	2.16838e-33	0	No
14q24.1	68,519,440		rs11624164	1.385e-33	29059683	Both	5.65447e-34	0	No
14q24.1	68,562,486		rs2158357	1.626e-30	29059683	Both	4.68121e-31	0	No
14q24.1	68,564,567		rs10483813	1.244e-29	36356581; 29059683	Both	1.05147e-29	0	No
14q24.1	68,567,965		rs999737	6.095e-29	23535729; 29059683	Both	3.00658e-29	0	No
14q32.11-q32.12	91,271,323~91,417,844	CCDC88C				Both
14q32.11-q32.12	91,374,725		rs941764	6.368e-10	23535729; 29059683	Both		1	Yes
14q32.11-q32.12	91,422,581		rs150658557	2.05e-11	29059683; 36356581	Both			NA
14q32.11-q32.12	91,457,508~91,510,554	PPP4R3A				Both
14q32.11-q32.12	91,545,453		rs139530473	1.626e-08	29059683	Both			NA
15q22.33	67,063,763~67,195,173	SMAD3				Both
15q22.33	67,115,960		rs151090251	3.202e-08	29059683	Both	0.00848115	0.534746	Yes
15q24.1	74,630,558~74,696,292	EDC3				TWAS locus
15q24.1	74,719,542~74,725,536	CYP1A1				TWAS locus
15q24.1	74,782,080~74,803,197	CSK				TWAS locus
15q24.1	74,826,627~74,831,802	CPLX3				TWAS locus
15q24.1	74,836,118~74,843,346	ULK3				TWAS locus
15q24.1	74,843,730~74,873,365	SCAMP2				TWAS locus
15q26.1	90,954,881~90,963,125	RCCD1				Both
15q26.1	90,965,985		rs77554484	1.74e-21	29059683; 36356581	Both		1	Yes
15q26.1	90,966,040~90,995,629	PRC1				Both
15q26.1	90,966,340~90,988,625	PRC1-AS1				Both
15q26.1	90,998,673~91,022,603	VPS33B				Both
16q12.1-q12.2	52,436,417~52,547,802	TOX3				Both
16q12.1-q12.2	52,541,995		rs4784223	6.01e-159	24493630; 29059683	Both		1	Yes
16q12.1-q12.2	52,552,429		rs3803662	3.79e-160	17529967; 29059683	Both		1	Yes
16q12.1-q12.2	52,565,276		rs4784227	1.03e-202	20585626; 36356581	Both	0.0047477	0.906816	Yes
16q12.1-q12.2	52,601,088		rs12922061	1.56e-116	24143190; 29059683	Both	0.197068	0.948839	Yes
16q12.1-q12.2	52,601,252		rs3112612	9.635e-47	21263130; 29059683	Both		1	Yes
16q12.1-q12.2	52,607,006~52,614,640	RP11-297L17.2				Both
16q12.2, L1	53,769,311		rs62048402	2.157e-15	29059683; 36356581	GWAS locus			NA
16q12.2, L1	53,769,662		rs1558902	8.93e-16	29059683	GWAS locus			NA
16q12.2, L1	53,779,455		rs17817449	5.588e-14	23535729; 29059683	GWAS locus			NA
16q12.2, L1	53,790,314		rs62033406	1.618e-11	32887889; 29059683	GWAS locus			NA
16q12.2, L2	54,648,152		rs28539243	8.429e-13	29059683	GWAS locus			NA
16q13	56,361,452~56,425,545	AMFR				Both
16q13	56,398,284		rs12597607	3.77e-09	29059683	Both			NA
16q22.2	71,780,154		rs12149496	3.72e-08	36356581	GWAS locus			NA
16q23.2	80,610,766		rs11150296	2.092e-19	32887889; 29059683	GWAS locus			NA
16q23.2	80,611,765		rs12446424	1.15e-20	36356581; 29059683	GWAS locus			NA
16q23.2	80,614,399		rs7500067	2.259e-21	29059683	GWAS locus			NA
16q23.2	80,614,430		rs7499149	3.84e-22	29059683	GWAS locus			NA
16q23.2	80,616,908		rs13329835	2.876e-21	23535729; 29059683	GWAS locus			NA
17q11.2	30,831,966~30,895,869	ATAD5				Both
17q11.2	30,884,649		rs7223535	7.98e-09	29059683; 36356581	Both		1	Yes
17q11.2	30,897,336~30,906,238	TEFM				Both
17q11.2	30,903,503		rs146699004	4.602e-08	29059683	Both			NA
17q21.31	45,506,741~45,584,705	LRRC37A4P				Both
17q21.31	45,620,328~45,655,156	LINC02210				Both
17q21.31	45,784,280~45,835,828	CRHR1				Both
17q21.31	45,894,527~46,028,334	MAPT				Both
17q21.31	46,029,916~46,225,389	KANSL1				Both
17q21.31	46,175,102		rs2532263	6.155e-09	29059683	Both			NA
17q21.31	46,511,511~46,555,650	LRRC37A2				Both
17q22	54,899,387~54,961,956	TOM1L1				Both
17q22	54,951,902~54,968,703	COX11				Both
17q22	54,968,727~55,173,632	STXBP4				Both
17q22	54,979,110		rs6504950	1.881e-20	19330027; 29059683	Both		1	Yes
17q22	55,107,588		rs244373	1.632e-28	36356581; 29059683	Both	0.126424	0.867683	Yes
17q22	55,117,408		rs244353	5.98e-32	29059683	Both	0.119	0.865325	Yes
17q22	55,132,413		rs2787486	2.088e-28	29059683	Both	0.117592	0.864177	Yes
17q25.3	79,792,132~79,801,683	CBX8				Both
17q25.3	79,810,469		rs2587505	2.32e-08	29059683	Both	0.060599	0.66101	Yes
18q11.2, L2	26,454,910~26,657,401	KCTD1				Both
18q11.2, L2	26,757,460		rs527616	1.374e-11	23535729; 36356581; 29059684	Both	1.86034e-08	0.169187	No
18q11.2, L2	26,906,481~27,185,308	CHST9				Both
18q11.2, L2	26,920,652		rs232320	5.14e-24	29059683	Both	9.66954e-20	0.0342172	No
18q11.2, L2	26,923,543		rs2307561	3.837e-21	29059683	Both			NA
18q11.2, L2	26,990,703		rs1436904	3.644e-16	23535729; 29059683	Both	1.58705e-14	0.0522096	No
18q11.2, L2	27,025,475		rs12458099	5.475e-13	29059683	Both	2.48961e-12	0.0241034	No
18q12.3	44,819,625		rs6507583	6.137e-12	25751625; 29059683	GWAS locus			NA
18q12.3	44,831,838		rs9954058	6.062e-13	29059683; 36356581	GWAS locus			NA
18q12.3	45,304,061		rs12455117	8.962e-11	32514122; 29059683	GWAS locus			NA
18q12.3	45,308,832		rs9952980	2.16e-15	29059683; 36356581	GWAS locus			NA
18q12.3	45,320,927		rs17743054	1.28e-09	32424353; 29059683	GWAS locus			NA
19p13.13	13,099,033~13,103,161	LYL1				TWAS locus
19p13.13	13,116,862~13,141,147	NACC1				TWAS locus
19p13.11, L2	18,391,137~18,397,622	LRRC25				Both
19p13.11, L2	18,418,864~18,434,562	SSBP4				Both
19p13.11, L2	18,422,832		rs7258465	2.381e-22	29059683	Both	6.64849e-23	0	No
19p13.11, L2	18,434,388~18,438,167	ISYNA1				Both
19p13.11, L2	18,442,663~18,522,116	ELL				Both
19p13.11, L2	18,460,331		rs4808801	1.287e-22	23535729; 29059683	Both	5.431e-23	0	No
19p13.11, L2	18,482,743		rs8105994	1.23e-25	36356581; 29059683	Both	3.71897e-23	0	No
19p13.11, L2	18,522,945		rs172032	7.971e-13	29059683	Both	2.80262e-13	0	No
19p13.11, L3	19,254,756~19,262,804	HAPLN4				TWAS locus
19p13.11, L3	19,264,364~19,273,391	TM6SF2				TWAS locus
19p13.11, L3	19,276,018~19,320,509	SUGP1				TWAS locus
19p13.11, L3	19,320,829~19,358,754	MAU2				TWAS locus
19p13.11, L3	19,385,826~19,508,932	GATAD2A				TWAS locus
19p13.11, L3	19,515,736~19,529,054	NDUFA13				TWAS locus
19q13.31	43,766,533~43,780,976	KCNN4				Both
19q13.31	43,778,879		rs56681946	8.407e-15	36356581; 29059683	Both		1	Yes
19q13.31	43,779,080		rs1685191	1.523e-16	29059683; 36356581	Both	0.370145	0.894355	Yes
19q13.31	43,782,361		rs3760982	1.526e-12	23535729; 29059683	Both	0.712994	0.949026	Yes
19q13.31	43,785,874~43,827,206	LYPD5				Both
19q13.31	43,794,309~43,795,658	AC115522.3				Both
19q13.31	43,827,321~43,852,017	ZNF283				Both
19q13.31	43,872,365~43,901,385	ZNF404				Both
19q13.31	43,891,804~43,901,805	RP11-15A1.3				Both
19q13.31	43,912,624~43,935,282	ZNF45				Both
19q13.31	43,919,418		rs375066	1.672e-12	29059683	Both	0.513736	0.909232	Yes
19q13.32	45,668,221~45,683,722	GIPR				Both
19q13.32	45,678,134		rs1800437	1.77e-11	29059683	Both		1	Yes
19q13.32	45,679,774		rs71338792	3.704e-08	29059683	Both			NA
19q13.32	45,710,629~45,730,896	FBXO46				Both
20q12	40,649,751		rs34753522	3.21e-08	36356581	GWAS locus			NA
20q13.2	53,671,071		rs12481286	1.4e-10	29059683; 36356581	GWAS locus			NA
21q11.2-q21.1	14,992,435		rs2822999	1.919e-12	29059683	GWAS locus			NA
21q11.2-q21.1	15,148,511		rs2823093	4.15e-23	23535729; 29059683	GWAS locus			NA
21q11.2-q21.1	15,192,241		rs7282349	2.95e-33	32887889; 29059683	GWAS locus			NA
21q11.2-q21.1	15,192,746		rs928888955	2.6e-33	36356581	GWAS locus			NA
21q11.2-q21.1	15,202,135		rs2403907	2.949e-33	29059683; 36356581	GWAS locus			NA
22q12.1-q12.2	27,799,398		rs45589338	1.808e-08	29059683	Both	1.69302e-06	0.157438	No
22q12.1-q12.2	27,918,624		rs62235635	3.368e-27	29059683	Both			NA
22q12.1-q12.2	27,978,014~28,679,840	TTC28				Both
22q12.1-q12.2	28,156,710		rs62237573	4.941e-30	29059683	Both			NA
22q12.1-q12.2	28,343,127		rs62237615	1.044e-30	29059683	Both			NA
22q12.1-q12.2	28,532,870		rs149936356	1.687e-15	29059683	Both	1.03874e-10	0.200936	No
22q12.1-q12.2	28,684,743		rs62235681	8.847e-32	29059683	Both			NA
22q12.1-q12.2	28,687,743~28,742,422	CHEK2				Both
22q12.1-q12.2	28,742,039~28,757,515	HSCB				Both
22q12.1-q12.2	28,772,674~28,789,301	CCDC117				Both
22q12.1-q12.2	28,794,555~28,800,597	XBP1				Both
22q12.1-q12.2	28,800,683~28,848,559	CTA-292E10.6				Both
22q12.1-q12.2	28,872,733		rs4822992	7.164e-19	36356581; 29059683	Both	1.59938e-13	0.18293	No
22q12.1-q12.2	28,876,649		rs62235753	5.869e-19	29059683	Both	1.19634e-13	0.184184	No
22q12.1-q12.2	29,010,231		rs13054095	1.146e-13	29059683	Both	2.22003e-13	0.0119631	No
22q12.1-q12.2	29,155,884		rs132289	1.598e-16	29059683	Both	2.35192e-15	0.0461115	No
22q12.1-q12.2	29,457,633		rs185004002	4.197e-09	29059683	Both	6.07845e-07	0.162765	No
22q12.1-q12.2	29,581,329		rs183421746	7.543e-09	29059683	Both			NA
22q12.1-q12.2	30,051,113		rs188460188	4.234e-08	29059683	Both			NA
22q13.1, L1	38,084,652~38,111,015	BAIAP2L2				Both
22q13.1, L1	38,111,495~38,214,778	PLA2G6				Both
22q13.1, L1	38,172,826		rs738321	1.114e-16	29059683	Both	4.82733e-13	0.129179	No
22q13.1, L1	38,173,520		rs738323	1.036e-14	36356581; 29059683	Both	2.50217e-05	0.461872	No
22q13.1, L1	38,174,306		rs4820318	1.103e-16	29059683	Both	6.60595e-07	0.409527	No
22q13.1, L1	38,200,767~38,216,507	MAFF				Both
22q13.1, L1	38,219,291~38,273,010	TMEM184B				Both
22q13.1, L2	38,861,422~38,872,249	CBX6				Both
22q13.1, L2	38,952,741~38,992,778	APOBEC3A				Both
22q13.1, L2	38,962,032		rs12628403	9.898e-11	36356581; 29059683	Both	6.73817e-10	0.0452122	No
22q13.1, L2	38,982,347~38,992,804	APOBEC3B				Both
22q13.1-q13.2	40,143,521		rs12483853	4.561e-11	29059683	Both			NA
22q13.1-q13.2	40,346,461~40,390,463	ADSL				Both
22q13.1-q13.2	40,370,591~40,410,289	SGSM3				Both
22q13.1-q13.2	40,410,281~40,636,719	MRTFA				Both
22q13.1-q13.2	40,480,230		rs6001930	1.146e-20	23535729; 29059683	Both			NA
22q13.1-q13.2	40,508,704		rs66987842	2.336e-21	29059683	Both			NA
22q13.1-q13.2	40,619,879		rs5995881	3.015e-21	32887889; 29059683	Both			NA
22q13.1-q13.2	40,623,944		rs6001982	2.049e-21	29059683	Both			NA
22q13.1-q13.2	40,655,298		rs5995890	1.594e-12	29059683	Both			NA
Abbreviation: TWAS, transcriptome-wide association study; GWAS, genome-wide association study; eQTL, expression qualtititive loci; sQTL splicing qualtitative loci; OR, odds ratio
* Adjusted p value for GWAS index SNP of ER-positive breast cancer after conditional on eQTL or sQTL of genes in the same locus using the conditional and joint multiple-SNP (COJO) method.
** Proportion mediated was calculated by comparing the regression coefficient with versus without adjusting for eQTL/sQTL in the same locus and using the formula: OR of direct effect * (OR of indirect effect -1) / (OR of total effect - 1)
, where odds ratio is exp(regression coefficient). If the GWAS index SNP was one of eQTL/sQTL or the GWAS index SNP was in almost perfect linkage disequilibirum (r2>0.9) with eQTL/sQTL, the COJO model cannot be fit and we set the proporiton mediated as 1.
We considered a GWAS index SNP's effect on breast cancer risk was mediated by TWAS genes in the same locus If poportion mediated is greater than 0.5 and adjusted p value was not genome-wide significnat (> 5.0E-8),

## Sheet: TABLE S4
Supplementary Table S4. List of known index SNPs of ER- breast cancer GWAS and ER- genes identified in our study, by genomic locus.
Locus	Position (hg38)	TWAS gene	GWAS SNP	p value of GWAS of ER- breast cancer	PMID of GWAS	Region of TWAS or GWAS signals	Adjusted p value	Proportion mediated	Mediated by TWAS genes?
1p36.22	10,430,433~10,442,808	CENPS				Both
1p36.22	10,450,031~10,451,998	CORT				Both
1p36.22	10,456,522~10,472,529	DFFA				Both
1p36.22	10,472,288~10,630,758	PEX14				Both
1p36.22	10,503,552		rs10864459	3.148e-20	27117709; 29059683	Both			NA
1p36.22	10,506,158		rs616488	4.117e-18	23535729; 29059683	Both	0.679924	0.953689	Yes
1p36.22	10,520,834		rs2483677	5.68e-28	29059683	Both	0.554518	0.940219	Yes
1p36.22	10,520,994		rs2506885	1.47e-19	36356581; 29059683	Both			NA
1p36.22	10,535,965		rs2506889	4.589e-20	29059683	Both	0.723977	0.963625	Yes
1p36.22	10,552,763		rs9430149	9.512e-20	29059683	Both	1.92952e-09	0.352396	No
1q32.1, L3	202,193,799~202,319,781	LGR6				Both
1q32.1, L3	202,209,914		rs17489300	1.98e-08	27117709	Both	4.14958e-08	0.115253	No
1q32.1, L3	202,218,048		rs6678914	1.4e-08	23535733	Both	9.49692e-09	0.108867	No
1q32.1, L3	202,219,959		rs12129456	1.52e-13	36356581	Both	7.62256e-09	0.108669	No
1q32.1, L4	204,422,628~204,494,805	PIK3C2B				Both
1q32.1, L4	204,516,379~204,558,120	MDM4				Both
1q32.1, L4	204,528,785		rs2169137	4.03e-24	36356581	Both	3.25368e-15	0.250361	No
1q32.1, L4	204,549,714		rs4245739	5.53e-15	23535733	Both	0.0381788	0.811341	Yes
1q41, L1	215,156,950		rs67931591	4.3e-08	34234117	GWAS locus			NA
2p24.1	19,110,150		rs10209121	2.07e-09	29059683	GWAS locus			NA
2p24.1	19,111,157		rs11684853	6.47e-09	29059683; 36356581	GWAS locus			NA
2p23.3	24,516,826		rs200648189	9.7e-09	29058716	Both			NA
2p23.3	24,819,169~24,920,237	ADCY3				Both
2p23.3	24,906,604		rs6725517	1.983e-08	29059683; 36356581	Both		1	Yes
2p23.2	28,894,667~28,948,219	WDR43				Both
2p23.2	28,896,719		rs67073037	4.76e-09	27117709	Both		1	Yes
2p23.2	28,897,867		rs4577244	1.5e-09	29058716	Both		1	Yes
2p23.2	28,973,050		rs56158184	1.01e-09	36356581	Both		1	Yes
2q14.2	120,240,064~120,294,710	RALB				Both
2q14.2	120,319,007~120,326,298	AC012363.13				Both
2q14.2	120,321,939		rs4528762	1.921e-16	29059683	Both	0.0107704	0.712057	Yes
2q14.2	120,330,606		rs11903787	1.184e-13	27117709; 29059683	Both	2.51673e-06	0.449812	No
2q14.2	120,346,136~120,351,803	INHBB				Both
2q14.2	120,481,784		rs4848599	6.537e-09	29059683	Both	1.31335e-06	0.0755099	No
2q14.2	120,486,696		rs12711947	9.175e-09	36356581; 29059683	Both	3.78316e-06	0.0898376	No
2q14.2	120,487,546		rs4849887	4.126e-09	23535729; 29059683	Both	3.4037e-06	0.102477	No
2q14.2	120,488,037		rs12616849	3.889e-09	32887889; 29059683	Both	1.03511e-06	0.0549856	No
2q33.1	200,810,594~200,827,338	BZW1				Both
2q33.1	200,853,009~200,864,691	CLK1				Both
2q33.1	200,973,718~201,071,671	FAM126B				Both
2q33.1	201,071,433~201,085,750	NDUFB3				Both
2q33.1	201,116,154~201,176,687	CFLAR				Both
2q33.1	201,233,443~201,361,836	CASP8				Both
2q33.1	201,258,272		rs3769823	8.47e-10	29059683	Both	0.427041	1	Yes
2q33.1	201,288,271~201,357,398	FLACC1				Both
2q35	217,427,435		rs11693806	3.161e-08	29059683	GWAS locus			NA
2q35	217,429,494		rs12990503	1.3e-11	29059683	GWAS locus			NA
2q35	217,431,785		rs16857609	1.831e-08	23535729; 36356581; 29059684	GWAS locus			NA
3q26.31	172,505,508~172,523,475	TNFSF10				Both
3q26.31	172,550,013		rs13074711	1.8e-08	28171663	Both	0.191884	0.409792	No
5p15.33, L2	1,253,147~1,295,068	TERT				Both
5p15.33, L2	1,279,675		rs10069690	5.75e-39	22037553; 29059683	Both	1.10266e-41	0.0927198	No
5p15.33, L2	1,279,913		rs2242652	1.235e-33	27117709; 29059683	Both	6.01477e-35	0.171631	No
5p15.33, L2	1,282,204		rs7726159	9.931e-13	27117709; 29059683	Both	5.5381e-18	0	No
5p15.33, L2	1,293,971		rs2736098	4.109e-18	29059683	Both	0.562751	0.946196	Yes
5p15.33, L2	1,295,234		rs2853669	3.146e-21	29059683; 36356581	Both		1	Yes
5p15.33, L2	1,296,141		rs3215401	1.5e-35	29058716; 29059683	Both			NA
5p15.33, L2	1,296,644		rs2736109	3.15e-21	32887889; 29059683	Both	0.277462	1	Yes
5p15.33, L2	1,297,373		rs2736108	8.279e-21	25751625; 29059683	Both			NA
5p12	44,514,248		rs7710996	1.5e-08	30988301; 36356581	GWAS locus			NA
5q11.2, L2	52,787,916~52,804,044	PELO				TWAS locus
5q33.3	158,695,916~159,099,916	EBF1				Both
5q33.3	158,803,005		rs11135046	1.242e-10	29059683; 36356581	Both	0.00617221	0.595867	Yes
5q33.3	158,817,075		rs1432679	3.88e-14	23535729; 36356581; 29059684	Both	0.00429015	0.58296	Yes
5q33.3	158,834,155		rs17715065	5.743e-09	32887889; 29059683	Both	0.0590679	0.695863	Yes
6p21.32	33,272,075~33,276,511	RPS18				TWAS locus
6p21.32	33,277,123~33,284,832	B3GALT4				TWAS locus
6q14.1, L2	81,545,215		rs9361840	2.145e-08	29059683	GWAS locus			NA
6q14.1, L2	81,578,713		rs9341894	2.797e-08	36356581; 29059683	GWAS locus			NA
6q23.1	130,013,699~130,141,449	L3MBTL3				Both
6q23.1	130,027,974		rs6569648	4.258e-08	29058716; 29059683	Both		1	Yes
6q25.1-q25.2	151,364,115~151,391,559	ZBTB2				Both
6q25.1-q25.2	151,398,898~151,452,158	RMND1				Both
6q25.1-q25.2	151,592,978		rs3757318	4.616e-24	23535729; 29059683	Both	0.0396066	0.827772	Yes
6q25.1-q25.2	151,597,721		rs12662670	9.019e-29	25751625; 29059683	Both	0.0106852	0.80494	Yes
6q25.1-q25.2	151,621,059		rs3757322	2.774e-31	29058716; 29059683	Both	9.34363e-23	0.291472	No
6q25.1-q25.2	151,623,479		rs9383936	7.484e-35	30323354; 29059683	Both	0.00382803	0.803725	Yes
6q25.1-q25.2	151,625,017		rs11155804	7.649e-32	27117709; 29059683	Both			NA
6q25.1-q25.2	151,627,231		rs2046210	1.668e-31	19219042; 29059683	Both	5.81868e-24	0.286414	No
6q25.1-q25.2	151,628,177		rs7763637	3.661e-32	32514122; 29059683	Both	1.67894e-23	0.291688	No
6q25.1-q25.2	151,630,867		rs9397436	7.2e-40	32887889; 29059683	Both	0.00174168	0.798419	Yes
6q25.1-q25.2	151,631,197		rs9397437	4e-77	29058716; 29059683	Both	0.00146647	0.796586	Yes
6q25.1-q25.2	151,632,992		rs6900157	9.211e-33	31757997; 29059683	Both	2.61995e-24	0.280814	No
6q25.1-q25.2	151,634,779		rs60954078	4.346e-39	29059683; 36356581	Both			NA
6q25.1-q25.2	151,648,605		rs9371545	2.625e-38	32785646; 29059683	Both	0.0141629	0.839834	Yes
6q25.1-q25.2	151,656,691~152,129,619	ESR1				Both
6q25.1-q25.2	151,666,222		rs9383938	1.688e-33	22976474; 29059683	Both		1	Yes
6q25.1-q25.2	151,734,843		rs6904031	8.198e-17	29059683	Both	6.57296e-20	0.00744889	No
6q25.1-q25.2	152,111,767		rs910416	1.182e-17	32887889; 36356581; 29059684	Both	1.23375e-15	0	No
6q25.1-q25.2	152,115,881		rs2747652	1.9e-18	29058716; 29059683	Both	3.00586e-16	0	No
7q11.23	74,944,369		rs1637365	1e-08	34234117; 29059683	GWAS locus			NA
8p23.3	205,757		rs116426014	1.83e-10	29059683	Both	0.598164	0.895201	Yes
8p23.3	213,186~232,231	RPL23AP53				Both
8p23.3	220,692		rs66823261	5.63e-09	29058716; 29059683	Both	0.458826	0.87029	Yes
8p11.23	36,988,917		rs75772194	1.75e-14	36356581; 29059683	Both			NA
8p11.23	36,992,428		rs4286946	3.511e-12	29059683; 36356581	Both		1	Yes
8p11.23	36,995,695		rs10096213	2.833e-11	32887889; 29059683	Both			NA
8p11.23	37,000,965		rs13365225	1.44e-10	25751625; 29059683	Both			NA
8p11.23	37,067,441~37,069,418	RP11-419C23.1				Both
8p11.23	37,695,782~37,700,019	ZNF703				Both
8q21.13	75,393,550		rs72658071	3.266e-08	29059683; 36356581	GWAS locus			NA
8q21.13	75,448,402		rs189268208	1.321e-08	32887889; 29059683	GWAS locus			NA
8q24.13	123,726,378		rs970821	3.383e-08	29059683	GWAS locus			NA
8q24.13	123,738,281		rs13279803	2.966e-08	36356581; 29059683	GWAS locus			NA
8q24.13	123,744,781		rs761966047	5.56e-10	36356581	GWAS locus			NA
8q24.13	123,745,421		rs17350191	1.7e-11	29058716; 29059683	GWAS locus			NA
8q24.21	127,359,926		rs10096351	2.1e-11	29059683; 36356581	GWAS locus			NA
8q24.21	127,375,606		rs1562430	3.249e-08	21263130; 29059683	GWAS locus			NA
9p21.3	21,955,670		rs12335941	2.357e-11	36356581; 29059683	Both	7.42345e-09	0.263881	No
9p21.3	21,963,049		rs2263146	1.75e-14	29059683	Both	5.66435e-10	0.215533	No
9p21.3	21,964,884		rs3057314	3.859e-12	29059683	Both			NA
9p21.3	22,002,903~22,009,305	CDKN2B				Both
10q21.2-q21.3	62,518,923		rs10995190	4.992e-09	20453838; 29059683	GWAS locus			NA
10q21.2-q21.3	62,528,323		rs10995193	8.128e-09	32887889; 29059683	GWAS locus			NA
10q21.2-q21.3	62,540,131		rs10995201	1.569e-09	29058716; 29059683	GWAS locus			NA
10q25.2-q25.3	113,014,168		rs7904519	8.205e-10	23535729; 29059683	GWAS locus			NA
10q25.2-q25.3	113,017,911		rs10885405	9.52e-11	29059683; 36356581	GWAS locus			NA
10q25.2-q25.3	113,023,044		rs6585202	3.043e-10	27117709; 29059683	GWAS locus			NA
10q26.13	121,580,917		rs947381453	2.85e-08	36356581	GWAS locus			NA
11p15.5, L2	1,850,904~1,892,267	LSP1				Both
11p15.5, L2	1,880,867		rs4980383	9.41e-09	27117709; 29059683	Both	0.184682	0.756865	Yes
11p15.5, L2	1,888,078~1,891,895	PRR33				Both
11q22.3	108,116,695~108,147,603	ACAT1				Both
11q22.3	108,308,519~108,467,531	C11orf65				Both
11q22.3	108,396,675		rs199504893	3.31e-09	36356581	Both			NA
11q22.3	108,474,789		rs11374964	4.1e-13	29058716	Both			NA
11q22.3	108,486,410		rs74911261	5.4e-11	29058716	Both	7.36249e-08	0.200396	No
11q24.3	129,591,493~129,612,110	RP11-237N19.3				TWAS locus
12p11.22, L1	28,021,884		rs7297051	3.58e-28	27117709; 36356581	Both	3.00032e-32	0	No
12p11.22, L1	28,133,249~28,581,511	CCDC91				Both
12q22	95,633,983		rs17356907	6.9e-09	23535729; 36356581	Both	0.39826	0.854771	Yes
12q22	95,657,807~95,791,189	NTN4				Both
13q13.1	32,398,489		rs11571833	1.491e-13	29058716; 29059683	GWAS locus			NA
13q22.1	73,232,845		rs12870942	7e-11	27117709; 29059683	GWAS locus			NA
13q22.1	73,237,334		rs17181761	9.471e-09	36356581; 29059683	GWAS locus			NA
13q22.1	73,383,544		rs6562760	4.98e-10	27117709; 29059683	GWAS locus			NA
14q24.1	68,513,118		rs11624333	6.959e-09	29059683	GWAS locus			NA
14q24.1	68,519,440		rs11624164	2.248e-08	29059683	GWAS locus			NA
14q24.1	68,562,486		rs2158357	8.906e-10	29059683	GWAS locus			NA
14q24.1	68,564,567		rs10483813	3.719e-08	36356581; 29059683	GWAS locus			NA
14q24.1	68,567,965		rs999737	2.93e-08	23535729; 29059683	GWAS locus			NA
16p13.3	4,056,787		rs11076805	1.4e-08	29058716	GWAS locus			NA
16q12.1-q12.2	52,436,417~52,547,802	TOX3				Both
16q12.1-q12.2	52,541,995		rs4784223	6.655e-25	24493630; 29059683	Both		1	Yes
16q12.1-q12.2	52,552,429		rs3803662	3.38e-24	17529967; 29059683	Both		1	Yes
16q12.1-q12.2	52,565,276		rs4784227	3.57e-36	20585626; 36356581	Both	3.50628e-08	0.478498	No
16q12.1-q12.2	52,601,088		rs12922061	2.448e-16	24143190; 29059683	Both	0.0156132	0.684411	Yes
16q12.1-q12.2	52,601,252		rs3112612	1.682e-09	21263130; 29059683	Both		1	Yes
16q12.1-q12.2	52,607,006~52,614,640	RP11-297L17.2				Both
16q12.2, L1	53,701,692~54,158,512	FTO				Both
16q12.2, L1	53,765,357		rs777570833	2.86e-13	36356581	Both	1.74783e-15	0	No
16q12.2, L1	53,769,311		rs62048402	9.906e-12	29059683; 36356581	Both	1.23418e-16	0	No
16q12.2, L1	53,769,662		rs1558902	1.029e-11	29059683	Both	9.18632e-15	0	No
16q12.2, L1	53,779,455		rs17817449	1.797e-10	23535729; 29059683	Both	5.64781e-16	0	No
16q12.2, L1	53,790,314		rs62033406	7.278e-10	32887889; 29059683	Both	1.92761e-15	0	No
16q12.2, L1	53,821,379		rs11075995	1.009e-10	23535733; 29059683	Both		1	Yes
17p13.2	4,111,920		rs2123844	2.81e-10	36356581	GWAS locus			NA
17p13.1	7,661,779~7,687,538	TP53				TWAS locus
17q25.3	79,792,132~79,801,683	CBX8				TWAS locus
18q12.1, L1	27,821,241		rs36194942	1.4e-08	29058716; 29059683	GWAS locus			NA
18q12.1, L1	27,866,260		rs79858006	1.44e-08	29059683	GWAS locus			NA
19p13.2	11,313,027		rs322144	7.4e-09	29058716	GWAS locus			NA
19p13.11, L1	17,075,777~17,214,537	MYO9B				Both
19p13.11, L1	17,215,346~17,219,829	USE1				Both
19p13.11, L1	17,226,213~17,229,219	OCEL1				Both
19p13.11, L1	17,231,883~17,245,919	NR2F6				Both
19p13.11, L1	17,249,171~17,282,786	USHBP1				Both
19p13.11, L1	17,267,376~17,281,249	BABAM1				Both
19p13.11, L1	17,278,895		rs8170	3.39e-26	20852631; 29059683	Both	8.56986e-33	0.0497671	No
19p13.11, L1	17,280,108		rs4609972	3.659e-30	36356581; 29059683	Both	1.95604e-39	0.0746926	No
19p13.11, L1	17,281,645~17,287,646	ANKLE1				Both
19p13.11, L1	17,282,085		rs8100241	6.402e-30	22976474; 29059683	Both	1.74562e-39	0.0747738	No
19p13.11, L1	17,283,116		rs56069439	1.25e-37	27117709; 29059683	Both	8.11436e-48	0.0504711	No
19p13.11, L1	17,283,315		rs2363956	2.433e-30	24325915; 29059683	Both	4.77077e-40	0.0739971	No
19p13.11, L1	17,290,595		rs67397200	2.672e-37	29058716; 29059683	Both	9.62101e-48	0.0487103	No
19p13.11, L1	17,292,131~17,310,236	ABHD8				Both
19p13.11, L1	17,292,224		rs4808616	9.465e-37	29059683	Both	7.18316e-47	0.0507265	No
19p13.11, L1	17,292,609~17,306,843	MRPL34				Both
19p13.11, L1	17,309,518~17,323,298	DDA1				Both
19p13.11, L1	17,323,223~17,334,855	ANO8				Both
19p13.11, L1	17,334,920~17,342,731	GTPBP3				Both
19q12	29,786,822		rs113701136	6.8e-09	29058716	GWAS locus			NA
19q12	29,795,915		rs17513613	3.03e-08	36356581	GWAS locus			NA
19q13.31	43,766,533~43,780,976	KCNN4				Both
19q13.31	43,778,879		rs56681946	8.657e-09	36356581; 29059683	Both		1	Yes
19q13.31	43,785,874~43,827,206	LYPD5				Both
19q13.31	43,794,309~43,795,658	AC115522.3				Both
19q13.31	43,802,237		rs773012710	4.5e-09	36356581	Both	0.66573	0.927017	Yes
19q13.31	43,872,365~43,901,385	ZNF404				Both
19q13.31	43,891,804~43,901,805	RP11-15A1.3				Both
19q13.31	43,912,624~43,935,282	ZNF45				Both
20q11.22	34,000,289		rs2284378	1.1e-08	22976474	GWAS locus			NA
22q13.1-q13.2	40,346,461~40,390,463	ADSL				Both
22q13.1-q13.2	40,370,591~40,410,289	SGSM3				Both
22q13.1-q13.2	40,410,281~40,636,719	MRTFA				Both
22q13.1-q13.2	40,480,230		rs6001930	1.602e-11	23535729; 29059683	Both	0.847528	0.973343	Yes
22q13.1-q13.2	40,508,704		rs66987842	2.412e-12	29059683	Both			NA
22q13.1-q13.2	40,619,879		rs5995881	3.342e-11	32887889; 29059683	Both	0.78312	0.961284	Yes
22q13.1-q13.2	40,623,944		rs6001982	3.827e-11	29059683	Both	0.857428	0.974504	Yes
22q13.1-q13.2	40,655,298		rs5995890	8.518e-12	29059683	Both		1	Yes
Abbreviation: TWAS, transcriptome-wide association study; GWAS, genome-wide association study; eQTL, expression qualtititive loci; sQTL splicing qualtitative loci; OR, odds ratio
* Adjusted p value for GWAS index SNP of ER negative breast cancer after conditional on eQTL or sQTL of genes in the same locus using the conditional and joint multiple-SNP (COJO) method.
** Proportion mediated was calculated by comparing the regression coefficient with versus without adjusting for eQTL/sQTL in the same locus and using the formula: OR of direct effect * (OR of indirect effect -1) / (OR of total effect - 1)
, where odds ratio is exp(regression coefficient). If the GWAS index SNP was one of eQTL/sQTL or the GWAS index SNP was in almost perfect linkage disequilibirum (r2>0.9) with eQTL/sQTL, the COJO model cannot be fit and we set the proporiton mediated as 1.
We considered a GWAS index SNP's effect on breast cancer risk was mediated by TWAS genes in the same locus If poportion mediated is greater than 0.5 and adjusted p value was not genome-wide significnat (> 5.0E-8),

## Sheet: TABLE S5
Supplementary Table S5. Nearby GWAS index SNPs of TERT and TOX3.
Index SNP	Chr:Position	ER+ OR	ER+ p	ER- OR	ER- p	Overall BC OR	Overall BC p
TERT
rs10069690	5:1279675	1.0274	0.00146	1.1677	5.75e-39	1.06	7.78e-17
rs2242652	5:1279913	1.0123	0.197	1.1896	1.23e-33	1.06	2.03e-11
rs7726159	5:1282204	1.0219	0.00621	1.0911	9.93e-13	1.04	1.22e-07
rs2736098	5:1293971	0.956	1.87e-08	0.8893	4.11e-18	0.94	3.28e-20
rs2853669	5:1295234	0.9574	9.09e-08	0.8855	3.15e-21	0.94	2.17e-25
rs3215401	5:1296141	0.9577	1.1e-07	1.18	1.5e-35	0.94	1.07e-20
rs2736109	5:1296644	0.9664	7.99e-06	1.1293	3.15e-21	0.96	8.17e-12
rs2736108	5:1297373	0.9616	1.77e-06	0.8855	8.28e-21	0.94	3.88e-19
TOX3
rs4784223	16:52541995	1.24	6.01e-159	1.14	6.66e-25	1.23	4.11e-194
rs3803662	16:52552429	0.8	3.79e-160	0.88	3.38e-24	0.82	3.15e-193
rs4784227	16:52565276	1.26	1.03e-202	1.15	3.57e-36	1.24	1.96e-267
rs12922061	16:52601088	1.22	1.56e-116	1.11	2.45e-16	1.2	5.4e-135
rs3112612	16:52601252	1.11	9.64e-47	1.07	1.68e-09	1.1	3.56e-51
Abbreviation: GWAS, genome-wide association study

## Sheet: TABLE S6
Supplementary Table S6. Nearby GWAS index SNPs of CHEK2 and TP53 and their correlations with SNPs included in expression prediction models.
Index SNP	Chr:Position	ER+ OR	ER+ p	ER- OR	ER- p	Overall BC OR	Overall BC p		Correlations (R2) between CHEK2 expression prediction model SNPs and GWAS Index SNPs in the same locus
CHEK2											GWAS Index SNPs in the 22q12.1-q12.2 locus
rs45589338	22:27799398	1.12	1.81e-08	1.26	0.0172	1.12	1.67e-10				rs45589338	rs62235635	rs62237573	rs62237615	rs62237617	rs149936356	rs17879961	rs4822992	rs62235753	rs13054095	rs132289	rs132390	rs4820803	rs185004002	rs183421746	rs140091	rs188460188	rs16988381	rs555607708
rs62235635	22:27918624	1.67	3.37e-27	1.08	0.376	1.59	1.28e-27		CHEK2 Expression Prediction Model SNPs	chr22:28696193	0.0011	0.0004	0.0007	0.0007	0.0003	0.0019	0.0003	0.0017	0.0014	0.0001	0.001	0.0002	0.0026	0.0009	0.0006	0.001	0.0006	0	0.0003
rs62237573	22:28156710	1.55	4.94e-30	1.99	0.0408	1.53	6.87e-36			chr22:28696732	0.0043	0.0006	0.0011	0.0011	0.0004	0.003	0.0515	0.0027	0.0022	0.0022	0.0015	0.0007	0.0491	0.0014	0.0009	0.0016	0.001	0.0001	0.0004
rs62237615	22:28343127	1.61	1.04e-30	2.05	0.0209	1.55	3.55e-33			chr22:28699492	0.0011	0.0002	0.0003	0.0003	0.0001	0.0008	0.0001	0.0007	0.0006	0.0006	0.0004	0.0006	0.0026	0.0004	0.0002	0.0004	0.0003	0.0004	0.0001
rs62237617	22:28365160	NA	NA	NA	NA	2.86	8.39e-16			chr22:28699646	0.0054	0.0009	0.0017	0.0017	0.0006	0.0028	0.0008	0.0043	0.0035	0.0016	0.0006	0.0001	0.0027	0.0005	0.0014	0.0007	0.0016	0.005	0.0006
rs149936356	22:28532870	1.2	1.69e-15	1.16	0.161	1.19	1.01e-18			chr22:28712241	0.0199	0.0129	0.0238	0.0238	0.0086	0.0539	0.0023	0.0594	0.0481	0.0174	0.0056	0.0018	0.0023	0.0008	0.0024	0.0003	0.0037	0.0002	0.0086
rs62235681	22:28684743	1.61	8.85e-32	2.05	0.0213	1.58	1.66e-37			chr22:28712456	0.0026	0.0003	0.0006	0.0006	0.0002	0.0018	0.0003	0.0016	0.0013	0.0013	0.0009	0.0003	0.0046	0.0008	0.0005	0.0009	0.0006	0	0.0002
rs17879961	22:28725099	1.35	9.71e-06	0.95	0.551	1.28	9.66e-09			chr22:28712568	0.0041	0.0005	0.001	0.001	0.0004	0.0028	0.0548	0.0025	0.002	0.002	0.0014	0.0006	0.0464	0.0013	0.0008	0.0015	0.0009	0.0001	0.0004
rs4822992	22:28872733	1.25	7.16e-19	1	0.906	1.21	1.2e-20			chr22:28725864	0.0023	0.0003	0.0006	0.0006	0.0002	0.0016	0.0003	0.0014	0.0011	0.0011	0.0001	0.0005	0.0003	0.0084	0.0005	0.002	0.0005	0.0001	0.0002
rs62235753	22:28876649	1.28	5.87e-19	1.07	0.592	1.25	3.2e-20			chr22:28734312	0.0023	0.0024	0.0045	0.0045	0.0016	0.0074	0.002	0.0085	0.0065	0.0065	0.0062	0.0036	0.0005	0.0057	0.0037	0.004	0.0041	0	0.0016
rs13054095	22:29010231	1.21	1.15e-13	1.11	0.397	1.2	3.65e-16			chr22:28739555	0.0039	0.0005	0.001	0.001	0.0003	0.0027	0.0354	0.0024	0.0019	0.0019	0.0013	0.0022	0.0513	0.0012	0.0008	0.0014	0.0009	0	0.0003
rs132289	22:29155884	0.79	1.6e-16	0.89	0.0105	0.78	1.03e-24			chr22:28741706	0	0.0002	0.0003	0.0003	0.0001	0.0008	0.0001	0.0007	0.0006	0.0006	0.0004	0.0006	0.0114	0.0004	0.0002	0.0004	0.0003	0.0004	0.0001
rs132390	22:29225488	0.92	2.35e-05	0.95	0.102	1.15	3.1e-09			chr22:28741956	0.0267	0.013	0.024	0.024	0.0087	0.0544	0.0023	0.0599	0.0486	0.0217	0.0123	0.0096	0.0016	0.0307	0.0138	0.0235	0.0218	0.0033	0.0087
rs4820803	22:29273659	0.96	3.16e-05	0.97	0.0676	NA	2.29e-08
rs185004002	22:29457633	1.2	4.2e-09	1.12	0.457	1.21	1.92e-12		Correlations (R2) between TP53 expression prediction model SNPs and GWAS Index SNPs in the same locus
rs183421746	22:29581329	1.28	7.54e-09	1.03	0.662	1.28	3.06e-11				GWAS Index SNPs in the 17p13.1 locus
rs140091	22:29714557	1.19	8.14e-08	1.03	0.556	1.19	4.29e-10				rs78378222
rs188460188	22:30051113	1.3	4.23e-08	1.07	0.391	1.27	2.52e-08		TP53 Expression Prediction Model SNPs	chr17:7668434	1***
rs16988381	22:30196819	NA	NA	NA	NA	NA	2.8e-09			chr17:7509226	0.0002
rs555607708 (1100delC)	22:28695869	NA	NA	NA	NA	2.75 (2.25-3.36)*	NA			chr17:7665310	0.0003
TP53										chr17:7667762	0.0027
rs78378222	17:7668434	NA	NA	0.69**	1.40E-08**	NA	NA			chr17:7669911	0.1495
										chr17:7671403	0.2114
Abbreviation: GWAS, genome-wide association study										chr17:7671546	0.1772
* OR for overall risk of breast cancer on this protein truncating mutation was obtained from Yang et al. 2012 (PMID: 22994785)										chr17:7676154	0.0261
** The reported OR and p-value are for the association between rs78378222 and Triple-negative Breast Cancer										chr17:7692120	0.0002
										chr17:7696533	0.0294
									*** The GWAS index variant rs78378222 is identical to the TP53 expression prediction model SNP that is listed as chr17:7668434

## Sheet: TABLE S7
Supplementary Table S7. Candidate causal genes for ER+ breast cancer identified by FOCUS.
Loci*	Gene Symbol**	ENSG ID	Chromosome:Start-End Position (hg38)	Max eQTL PIP	Tissue(s) with Max eQTL PIP	Max sQTL PIP	Tissue(s) with Max sQTL PIP
1p11.2	FAM72B	ENSG00000188610	1:121167646-121185539	1	breast_mammary_tissue	NA	NA
1p11.2	SRGAP2C	ENSG00000171943	1:121184811-121392874	1	cells_ebv-transformed_lymphocytes, uterus, vagina	1	adipose_subcutaneous, adipose_visceral_omentum, breast_mammary_tissue, cells_ebv-transformed_lymphocytes, spleen, uterus
1p11.2	RP11-344P13.6	ENSG00000272583	1:121518366-121518829	1	liver, spleen, whole_blood	NA	NA
1p13.2	DCLRE1B	ENSG00000118655	1:113905213-113914086	1	adipose_subcutaneous, liver, whole_blood	0.99	spleen
1p32.3	CDKN2C	ENSG00000123080	1:50960745-50974634	0.9	whole_blood	NA	NA
1p34.1-p33	NSUN4	ENSG00000117481	1:46340789-46365152	0.93	liver	0.31	whole_blood
1p34.1-p33	FAAH	ENSG00000117480	1:46394317-46413848	1	whole_blood	0.39	cells_cultured_fibroblasts
1p36.13	KLHDC7A	ENSG00000179023	1:18480930-18485974	1	adipose_subcutaneous, breast_mammary_tissue, liver	NA	NA
1p36.22	PEX14	ENSG00000142655	1:10472288-10630758	NA	NA	0.98	cells_cultured_fibroblasts
1q21.1, L1	FCGR1CP	ENSG00000265531	1:143874793-143883575	NA	NA	1	whole_blood
1q21.1, L1	FAM72C	ENSG00000263513	1:143955287-143971986	0.98	cells_ebv-transformed_lymphocytes	NA	NA
1q22	THBS3	ENSG00000169231	1:155195588-155209051	0.96	liver	0.21	whole_blood
1q24.2	GPR161	ENSG00000143147	1:168079542-168137667	0.92	cells_cultured_fibroblasts	NA	NA
2q31.1, L1	CYBRD1	ENSG00000071967	2:171522247-171558129	0.94	adipose_visceral_omentum	1	vagina
2q31.1, L1	DLX2	ENSG00000115844	2:172099438-172102900	1	breast_mammary_tissue, cells_ebv-transformed_lymphocytes	NA	NA
2q31.1, L2	CDCA7	ENSG00000144354	2:173354820-173368997	1	spleen	NA	NA
2q33.1	CASP8	ENSG00000064012	2:201233443-201361836	1	cells_cultured_fibroblasts	1	vagina
2q35	TNP1	ENSG00000118245	2:216859458-216860064	0.96	spleen	NA	NA
2q35	DIRC3	ENSG00000231672	2:217284019-217756593	1	cells_cultured_fibroblasts	NA	NA
3p12.1	VGLL3	ENSG00000206538	3:86876388-86991149	0.95	breast_mammary_tissue	NA	NA
3p14.1	ATXN7	ENSG00000163635	3:63863155-64003462	0.97	cells_cultured_fibroblasts	NA	NA
3p14.1	RP11-245J9.5	ENSG00000271843	3:64008082-64008692	1	whole_blood	NA	NA
3p21.31	PRSS46P	ENSG00000261603	3:46719583-46736429	0.92	vagina	NA	NA
3p24.1, L1	NEK10	ENSG00000163491	3:27106484-27369460	1	adipose_visceral_omentum, breast_mammary_tissue, cells_cultured_fibroblasts, cells_ebv-transformed_lymphocytes, liver, ovary, vagina	0.99	breast_mammary_tissue
3p24.1, L1	SLC4A7	ENSG00000033867	3:27372721-27484420	1	cells_ebv-transformed_lymphocytes	1	adipose_subcutaneous, adipose_visceral_omentum, cells_cultured_fibroblasts
3p24.1, L2	TGFBR2	ENSG00000163513	3:30606601-30694142	1	cells_ebv-transformed_lymphocytes	NA	NA
3p26.1	ITPR1	ENSG00000150995	3:4493345-4847506	NA	NA	1	cells_ebv-transformed_lymphocytes, uterus, vagina
3q12.1	CMSS1	ENSG00000184220	3:99817837-100181732	0.94	ovary	NA	NA
3q23	ZBTB38	ENSG00000177311	3:141324213-141449792	1	adipose_subcutaneous, breast_mammary_tissue, spleen	0.48	adipose_subcutaneous
3q23	RASA2	ENSG00000155903	3:141487027-141615344	0.96	cells_cultured_fibroblasts, vagina	NA	NA
4p14	TLR10	ENSG00000174123	4:38772238-38782990	1	breast_mammary_tissue, uterus	NA	NA
4p14	TLR1	ENSG00000174125	4:38790677-38856817	0.98	liver	0.92	adipose_subcutaneous
4p14	TLR6	ENSG00000174130	4:38822897-38856817	NA	NA	1	cells_ebv-transformed_lymphocytes
4p14	FAM114A1	ENSG00000197712	4:38867677-38945739	NA	NA	1	vagina
4q21.23	HELQ	ENSG00000163312	4:83407343-83455855	NA	NA	0.93	vagina
4q22.1	PPM1K	ENSG00000163644	4:88257620-88284769	0.98	breast_mammary_tissue	NA	NA
4q34.1	RP13-577H12.2	ENSG00000250431	4:174977571-174979381	NA	NA	1	uterus
5p12	MRPS30-DT	ENSG00000251141	5:44742420-44808777	NA	NA	1	cells_ebv-transformed_lymphocytes
5p12	MRPS30	ENSG00000112996	5:44808947-44820428	0.7	adipose_visceral_omentum	1	adipose_subcutaneous, breast_mammary_tissue, spleen
5p12	RP11-53O19.3	ENSG00000272335	5:44826076-44828592	1	adipose_subcutaneous, breast_mammary_tissue, cells_cultured_fibroblasts, cells_ebv-transformed_lymphocytes, liver, ovary, spleen, uterus, vagina, whole_blood	NA	NA
5p15.1	MARCHF11	ENSG00000183654	5:16067139-16180762	0.99	breast_mammary_tissue	NA	NA
5p15.33, L2	TERT	ENSG00000164362	5:1253147-1295068	0.98	whole_blood	NA	NA
5q11.2, L3	MAP3K1	ENSG00000095015	5:56815549-56896152	1	adipose_subcutaneous, whole_blood	NA	NA
5q11.2, L3	SETD9	ENSG00000155542	5:56909260-56925532	1	adipose_subcutaneous, breast_mammary_tissue, liver, whole_blood	1	liver, uterus, whole_blood
5q11.2, L3	MIER3	ENSG00000155545	5:56919602-56971675	1	adipose_visceral_omentum, cells_cultured_fibroblasts, liver, uterus, whole_blood	1	cells_cultured_fibroblasts
5q14.1-q14.2	ATG10	ENSG00000152348	5:81972023-82276857	0.9	liver	1	uterus
5q14.1-q14.2	RPS23	ENSG00000186468	5:82273320-82278396	0.99	uterus	NA	NA
5q14.1-q14.2	ATP6AP1L	ENSG00000205464	5:82279462-82386977	0.22	cells_ebv-transformed_lymphocytes	0.96	spleen
5q14.3	ARRDC3	ENSG00000113369	5:91368631-91383317	NA	NA	1	breast_mammary_tissue, cells_cultured_fibroblasts, ovary
5q14.3	ARRDC3-AS1	ENSG00000281357	5:91380349-91612566	NA	NA	1	cells_ebv-transformed_lymphocytes
5q31.1, L1	SLC22A5	ENSG00000197375	5:132369710-132395613	0.96	cells_cultured_fibroblasts	NA	NA
5q31.1, L2	HSPA4	ENSG00000170606	5:133052013-133106449	1	ovary, uterus	0.92	cells_ebv-transformed_lymphocytes
5q33.3	EBF1	ENSG00000164330	5:158695916-159099916	NA	NA	1	adipose_subcutaneous
6p22.1-p21.33	TRIM31	ENSG00000204616	6:30102897-30113090	0.94	liver	NA	NA
6p22.1-p22.2	H2BC15	ENSG00000233822	6:27838545-27855709	0.98	vagina	NA	NA
6p22.1-p22.2	ZSCAN12	ENSG00000158691	6:28378955-28399747	1	cells_ebv-transformed_lymphocytes	0.53	adipose_subcutaneous
6p23	RANBP9	ENSG00000010017	6:13621498-13711835	1	whole_blood	NA	NA
6q22.31	HSF2	ENSG00000025156	6:122399551-122433119	0.99	spleen	NA	NA
6q23.1	L3MBTL3	ENSG00000198945	6:130013699-130141449	0.99	whole_blood	0.97	adipose_visceral_omentum, liver
6q25.1-q25.2	ESR1	ENSG00000091831	6:151656691-152129619	1	cells_ebv-transformed_lymphocytes	NA	NA
7q21.2	AKAP9	ENSG00000127914	7:91940840-92110673	1	breast_mammary_tissue, vagina	1	liver, whole_blood
7q21.2	CYP51A1	ENSG00000001630	7:92084987-92134803	1	adipose_visceral_omentum	0.23	spleen
7q21.3, L1	SGCE	ENSG00000127990	7:94524204-94656572	1	adipose_subcutaneous, adipose_visceral_omentum, cells_ebv-transformed_lymphocytes, ovary, uterus, vagina, whole_blood	1	cells_ebv-transformed_lymphocytes, liver, ovary
7q32.3	LINC-PINT	ENSG00000231721	7:130938963-131110176	NA	NA	0.94	adipose_visceral_omentum
8p11.23	RP11-419C23.1	ENSG00000254038	8:37067441-37069418	1	breast_mammary_tissue	NA	NA
8p12	RP11-486M23.2	ENSG00000253182	8:29548171-29564341	1	whole_blood	NA	NA
8p21.2, L1	STC1	ENSG00000159167	8:23841929-23854806	0.98	breast_mammary_tissue	NA	NA
8q21.13	HNF4G	ENSG00000164749	8:75407914-75566834	1	adipose_subcutaneous, liver, spleen, vagina	1	cells_ebv-transformed_lymphocytes
10p12.31-p12.2	MIR1915HG	ENSG00000204682	10:21492658-21497260	1	adipose_visceral_omentum, cells_ebv-transformed_lymphocytes, liver, ovary, spleen, uterus, vagina	NA	NA
10p12.31-p12.2	PIP4K2A	ENSG00000150867	10:22534854-22714578	NA	NA	1	adipose_subcutaneous
10q21.2-q21.3	ADO	ENSG00000181915	10:62804720-62808479	1	ovary	NA	NA
10q21.2-q21.3	EGR2	ENSG00000122877	10:62811996-62819167	NA	NA	0.98	cells_ebv-transformed_lymphocytes
10q26.13	FGFR2	ENSG00000066468	10:121478332-121598458	1	cells_cultured_fibroblasts, liver, ovary, vagina	0.41	liver
10q26.13	ATE1	ENSG00000107669	10:121709393-121928801	0.86	breast_mammary_tissue	0.98	whole_blood
10q26.13	NSMCE4A	ENSG00000107672	10:121957091-121975217	1	cells_cultured_fibroblasts	NA	NA
11p15.5, L2	CTSD	ENSG00000117984	11:1752752-1764573	0.97	vagina	NA	NA
11p15.5, L2	LSP1	ENSG00000130592	11:1850904-1892267	1	cells_cultured_fibroblasts	1	cells_ebv-transformed_lymphocytes
11p15.5, L2	PRR33	ENSG00000283787	11:1888078-1891895	1	adipose_visceral_omentum, breast_mammary_tissue	NA	NA
11p15.5, L2	TNNT3	ENSG00000130595	11:1919703-1938706	1	spleen, whole_blood	1	ovary, spleen
11p15.5, L2	LINC01219	ENSG00000232987	11:1991096-1993670	1	uterus	NA	NA
11p15.5, L2	IGF2	ENSG00000167244	11:2129112-2158391	1	adipose_subcutaneous	NA	NA
11q13.1	OVOL1	ENSG00000172818	11:65787063-65797214	0.92	ovary	NA	NA
11q13.1	MUS81	ENSG00000172732	11:65857126-65867653	0.91	whole_blood	0.5	cells_cultured_fibroblasts
11q13.1	EFEMP2	ENSG00000172638	11:65866441-65873592	1	breast_mammary_tissue	0.42	liver
11q13.1	FOSL1	ENSG00000175592	11:65892049-65900573	0.99	uterus	NA	NA
11q13.3	RP11-554A11.8	ENSG00000261070	11:69147228-69171564	0.96	vagina	NA	NA
11q24.3	RP11-237N19.3	ENSG00000281386	11:129591493-129612110	1	vagina	NA	NA
12p11.22, L1	CCDC91	ENSG00000123106	12:28133249-28581511	1	adipose_visceral_omentum	0.98	liver
12q22	NTN4	ENSG00000074527	12:95657807-95791189	1	breast_mammary_tissue	NA	NA
12q24.21	RP11-116D17.3	ENSG00000271579	12:115299588-115300708	0.95	uterus	NA	NA
12q24.21	RP11-116D17.4	ENSG00000276308	12:115318657-115320405	1	breast_mammary_tissue	NA	NA
14q13.3	PAX9	ENSG00000198807	14:36657568-36679362	1	breast_mammary_tissue, cells_cultured_fibroblasts, spleen	NA	NA
14q24.1	RAD51B	ENSG00000182185	14:67819779-68730218	NA	NA	0.99	cells_ebv-transformed_lymphocytes
14q24.1	CTD-2566J3.1	ENSG00000258837	14:68125004-68130196	NA	NA	1	vagina
14q32.11-q32.12	CCDC88C	ENSG00000015133	14:91271323-91417844	NA	NA	1	cells_ebv-transformed_lymphocytes
14q32.11-q32.12	PPP4R3A	ENSG00000100796	14:91457508-91510554	NA	NA	0.95	vagina
15q24.1	ULK3	ENSG00000140474	15:74836118-74843346	0.99	cells_cultured_fibroblasts	NA	NA
15q24.1	SCAMP2	ENSG00000140497	15:74843730-74873365	NA	NA	0.93	ovary
15q26.1	RCCD1	ENSG00000166965	15:90954881-90963125	1	breast_mammary_tissue, spleen, uterus	NA	NA
15q26.1	PRC1	ENSG00000198901	15:90966040-90995629	1	adipose_visceral_omentum	0.93	whole_blood
15q26.1	VPS33B	ENSG00000184056	15:90998673-91022603	NA	NA	1	spleen
16q12.1-q12.2	TOX3	ENSG00000103460	16:52436417-52547802	1	breast_mammary_tissue, liver, uterus, vagina	NA	NA
17q11.2	ATAD5	ENSG00000176208	17:30831966-30895869	NA	NA	0.98	cells_ebv-transformed_lymphocytes
17q11.2	TEFM	ENSG00000172171	17:30897336-30906238	0.98	cells_cultured_fibroblasts	NA	NA
17q22	TOM1L1	ENSG00000141198	17:54899387-54961956	1	adipose_visceral_omentum, cells_cultured_fibroblasts	1	adipose_visceral_omentum
17q22	COX11	ENSG00000166260	17:54951902-54968703	0.99	liver	1	whole_blood
17q22	STXBP4	ENSG00000166263	17:54968727-55173632	1	breast_mammary_tissue, ovary	1	cells_cultured_fibroblasts, cells_ebv-transformed_lymphocytes, ovary, uterus, vagina
18q11.2, L2	KCTD1	ENSG00000134504	18:26454910-26657401	0.97	cells_cultured_fibroblasts	NA	NA
18q11.2, L2	CHST9	ENSG00000154080	18:26906481-27185308	NA	NA	1	spleen
19p13.11, L2	SSBP4	ENSG00000130511	19:18418864-18434562	1	liver, uterus	0.43	uterus
19p13.11, L2	ISYNA1	ENSG00000105655	19:18434388-18438167	1	ovary, vagina	0.38	ovary
19p13.11, L2	ELL	ENSG00000105656	19:18442663-18522116	1	spleen	0.95	vagina
19p13.11, L3	TM6SF2	ENSG00000213996	19:19264364-19273391	0.97	vagina	NA	NA
19p13.11, L3	GATAD2A	ENSG00000167491	19:19385826-19508932	0.93	breast_mammary_tissue	0.72	liver
19p13.13	LYL1	ENSG00000104903	19:13099033-13103161	0.97	adipose_subcutaneous	NA	NA
19q13.31	KCNN4	ENSG00000104783	19:43766533-43780976	1	whole_blood	NA	NA
19q13.31	RP11-15A1.3	ENSG00000267058	19:43891804-43901805	0.98	ovary	NA	NA
19q13.31	ZNF45	ENSG00000124459	19:43912624-43935282	NA	NA	1	adipose_subcutaneous, adipose_visceral_omentum, breast_mammary_tissue, uterus
19q13.32	GIPR	ENSG00000010310	19:45668221-45683722	1	spleen	0.51	breast_mammary_tissue
19q13.32	FBXO46	ENSG00000177051	19:45710629-45730896	0.97	whole_blood	NA	NA
22q12.1-q12.2	TTC28	ENSG00000100154	22:27978014-28679840	0.99	cells_ebv-transformed_lymphocytes	NA	NA
22q12.1-q12.2	CHEK2	ENSG00000183765	22:28687743-28742422	1	adipose_subcutaneous	0.97	cells_cultured_fibroblasts
22q12.1-q12.2	HSCB	ENSG00000100209	22:28742039-28757515	0.84	adipose_visceral_omentum	0.99	liver
22q12.1-q12.2	CCDC117	ENSG00000159873	22:28772674-28789301	1	vagina	0.9	adipose_subcutaneous, cells_ebv-transformed_lymphocytes
22q12.1-q12.2	XBP1	ENSG00000100219	22:28794555-28800597	0.98	liver	NA	NA
22q12.1-q12.2	CTA-292E10.6	ENSG00000226471	22:28800683-28848559	NA	NA	0.9	adipose_subcutaneous, cells_ebv-transformed_lymphocytes, uterus
22q13.1-q13.2	SGSM3	ENSG00000100359	22:40370591-40410289	0.36	adipose_visceral_omentum	1	cells_cultured_fibroblasts, spleen
22q13.1-q13.2	MRTFA	ENSG00000196588	22:40410281-40636719	1	cells_ebv-transformed_lymphocytes, liver, uterus	1	adipose_subcutaneous, adipose_visceral_omentum, breast_mammary_tissue, cells_ebv-transformed_lymphocytes, ovary, uterus, whole_blood
22q13.1, L1	BAIAP2L2	ENSG00000128298	22:38084652-38111015	1	liver	NA	NA
22q13.1, L1	PLA2G6	ENSG00000184381	22:38111495-38214778	1	cells_ebv-transformed_lymphocytes, vagina	0.96	cells_ebv-transformed_lymphocytes
22q13.1, L1	MAFF	ENSG00000185022	22:38200767-38216507	1	cells_cultured_fibroblasts	0.99	vagina
22q13.1, L2	APOBEC3A	ENSG00000128383	22:38952741-38992778	1	liver	1	whole_blood
22q13.1, L2	APOBEC3B	ENSG00000179750	22:38982347-38992804	1	cells_cultured_fibroblasts, cells_ebv-transformed_lymphocytes, ovary, uterus, vagina	NA	NA
*L1, L2, etc indicate the first, second locus defined in the same cyoband
** Gene symbol was retrieved from GENCODE v 40; if unavailable, Gene Symbol was retrieved from GENCODE v 38; if unavailable, Ensembl ENSG ID was listed
Abbreviation: PIP, marginal posterior inclusion probability

## Sheet: TABLE S8
Supplementary Table S8. Candidate causal genes for ER- breast cancer identified by FOCUS.
Loci*	Gene Symbol**	ENSG ID	Chromosome:Start-End Position (hg38)	Max eQTL PIP	Tissue(s) with Max eQTL PIP	Max sQTL PIP	Tissue(s) with Max sQTL PIP
1p36.22	CENPS	ENSG00000175279	1:10430433-10442808	0.99	ovary	1	vagina
1p36.22	CORT	ENSG00000241563	1:10450031-10451998	0.17	cells_ebv-transformed_lymphocytes	1	vagina
1p36.22	DFFA	ENSG00000160049	1:10456522-10472529	1	breast_mammary_tissue	1	whole_blood
1p36.22	PEX14	ENSG00000142655	1:10472288-10630758	1	adipose_subcutaneous	1	cells_cultured_fibroblasts, liver
1q32.1, L3	LGR6	ENSG00000133067	1:202193799-202319781	NA	NA	1	breast_mammary_tissue
1q32.1, L4	PIK3C2B	ENSG00000133056	1:204422628-204494805	1	adipose_visceral_omentum, breast_mammary_tissue, cells_ebv-transformed_lymphocytes, ovary	NA	NA
1q32.1, L4	MDM4	ENSG00000198625	1:204516379-204558120	1	adipose_subcutaneous, spleen	1	adipose_subcutaneous, adipose_visceral_omentum, breast_mammary_tissue, cells_cultured_fibroblasts, cells_ebv-transformed_lymphocytes, uterus, vagina, whole_blood
2p23.2	WDR43	ENSG00000163811	2:28894667-28948219	1	cells_cultured_fibroblasts, cells_ebv-transformed_lymphocytes, liver, ovary	1	breast_mammary_tissue, cells_cultured_fibroblasts, ovary, uterus
2p23.3	ADCY3	ENSG00000138031	2:24819169-24920237	0.99	adipose_visceral_omentum	NA	NA
2q14.2	RALB	ENSG00000144118	2:120240064-120294710	1	cells_ebv-transformed_lymphocytes	1	cells_cultured_fibroblasts, spleen
2q14.2	AC012363.13	ENSG00000235840	2:120319007-120326298	1	breast_mammary_tissue, vagina	NA	NA
2q14.2	INHBB	ENSG00000163083	2:120346136-120351803	1	whole_blood	NA	NA
2q33.1	CLK1	ENSG00000013441	2:200853009-200864691	1	cells_cultured_fibroblasts	0.45	adipose_visceral_omentum
2q33.1	CFLAR	ENSG00000003402	2:201116154-201176687	1	breast_mammary_tissue	1	breast_mammary_tissue
2q33.1	CASP8	ENSG00000064012	2:201233443-201361836	1	adipose_visceral_omentum, cells_cultured_fibroblasts	1	vagina
3q26.31	TNFSF10	ENSG00000121858	3:172505508-172523475	0.95	adipose_visceral_omentum, cells_ebv-transformed_lymphocytes, whole_blood	0.88	vagina
5p15.33, L2	TERT	ENSG00000164362	5:1253147-1295068	1	spleen, whole_blood	NA	NA
5q33.3	EBF1	ENSG00000164330	5:158695916-159099916	NA	NA	0.92	adipose_subcutaneous
6p21.32	RPS18	ENSG00000231500	6:33272075-33276511	0.98	liver	NA	NA
6q23.1	L3MBTL3	ENSG00000198945	6:130013699-130141449	1	ovary	0.97	adipose_visceral_omentum, liver
6q25.1-q25.2	ZBTB2	ENSG00000181472	6:151364115-151391559	0.97	liver	NA	NA
6q25.1-q25.2	RMND1	ENSG00000155906	6:151398898-151452158	NA	NA	0.98	adipose_subcutaneous
6q25.1-q25.2	ESR1	ENSG00000091831	6:151656691-152129619	1	cells_ebv-transformed_lymphocytes	NA	NA
8p11.23	RP11-419C23.1	ENSG00000254038	8:37067441-37069418	0.96	breast_mammary_tissue	NA	NA
8p23.3	RPL23AP53	ENSG00000223508	8:213186-232231	NA	NA	0.97	spleen
9p21.3	CDKN2B	ENSG00000147883	9:22002903-22009305	0.97	whole_blood	NA	NA
11p15.5, L2	LSP1	ENSG00000130592	11:1850904-1892267	NA	NA	0.9	whole_blood
11q22.3	ACAT1	ENSG00000075239	11:108116695-108147603	NA	NA	0.96	adipose_subcutaneous
11q22.3	C11orf65	ENSG00000166323	11:108308519-108467531	1	adipose_subcutaneous, spleen, whole_blood	NA	NA
11q24.3	RP11-237N19.3	ENSG00000281386	11:129591493-129612110	1	vagina	NA	NA
12p11.22, L1	CCDC91	ENSG00000123106	12:28133249-28581511	1	adipose_visceral_omentum	1	liver
12q22	NTN4	ENSG00000074527	12:95657807-95791189	0.94	breast_mammary_tissue	NA	NA
16q12.1-q12.2	TOX3	ENSG00000103460	16:52436417-52547802	1	breast_mammary_tissue, liver, uterus, vagina	NA	NA
16q12.2, L1	FTO	ENSG00000140718	16:53701692-54158512	NA	NA	0.99	adipose_visceral_omentum, cells_ebv-transformed_lymphocytes
19p13.11, L1	BABAM1	ENSG00000105393	19:17267376-17281249	0.62	whole_blood	1	whole_blood
19p13.11, L1	ANKLE1	ENSG00000160117	19:17281645-17287646	1	ovary, uterus	0.42	cells_ebv-transformed_lymphocytes
19p13.11, L1	ABHD8	ENSG00000127220	19:17292131-17310236	1	adipose_subcutaneous, adipose_visceral_omentum, breast_mammary_tissue, cells_cultured_fibroblasts, liver, spleen	NA	NA
19p13.11, L1	MRPL34	ENSG00000130312	19:17292609-17306843	1	cells_ebv-transformed_lymphocytes, whole_blood	1	cells_cultured_fibroblasts, spleen
19p13.11, L1	DDA1	ENSG00000130311	19:17309518-17323298	1	cells_ebv-transformed_lymphocytes	0	ovary
19p13.11, L1	ANO8	ENSG00000074855	19:17323223-17334855	0	adipose_subcutaneous	1	liver
19q13.31	KCNN4	ENSG00000104783	19:43766533-43780976	1	whole_blood	NA	NA
19q13.31	ZNF45	ENSG00000124459	19:43912624-43935282	NA	NA	1	breast_mammary_tissue
22q13.1-q13.2	SGSM3	ENSG00000100359	22:40370591-40410289	0.05	adipose_visceral_omentum	1	spleen
22q13.1-q13.2	MRTFA	ENSG00000196588	22:40410281-40636719	1	cells_ebv-transformed_lymphocytes	1	adipose_subcutaneous
*L1, L2, etc indicate the first, second locus defined in the same cyoband
** Gene symbol was retrieved from GENCODE v 40; if unavailable, gene name was retrieved from GENCODE v 38; if unavailable, Ensembl ENSG ID was listed
Abbreviation: PIP, marginal posterior inclusion probability

## Sheet: TABLE S9
Supplementary Table S9. Significant gene sets in the enrichment analysis of ER+ genes using FUMA.
Category	GeneSet	N_genes	N_overlap	p	adjP*	genes	link
GO Biological Process	GO_REGULATION_OF_CELL_CYCLE	1158	27	1.99562e-06	0.00837097	CDKN2C:DCLRE1B:MUC1:YY1AP1:FGFR2:PIDD:IGF2:OVOL1:MUS81:FOSL1:RAD51B:SMAD3:CYP1A1:PRC1:ATAD5:TOM1L1:STXBP4:BCL2L11:TTC28:CHEK2:SGSM3:NEK10:PSMD6:FAM175A:TERT:AKAP9:ZNF703	http://www.gsea-msigdb.org/gsea/msigdb/cards/GO_REGULATION_OF_CELL_CYCLE
GO Biological Process	GO_NEGATIVE_REGULATION_OF_SIGNALING	1311	29	2.27781e-06	0.00837097	HFE2:EFNA1:MUC1:GBA:ASH1L:ARHGEF2:GPR161:SMAD3:CSK:ULK3:ATAD5:CRHR1:MAPT:NDUFA13:GIPR:DLX2:CASP8:XBP1:PLA2G6:ITPR1:TGFBR2:PSMD6:RASA2:TLR6:TERT:ARRDC3:RANBP9:ESR1:PEG10	http://www.gsea-msigdb.org/gsea/msigdb/cards/GO_NEGATIVE_REGULATION_OF_SIGNALING
GO Biological Process	GO_POSITIVE_REGULATION_OF_BIOSYNTHETIC_PROCESS	1940	36	6.88092e-06	0.0168583	NSUN4:HFE2:MUC1:GBA:ASH1L:ARHGEF2:MLLT10:EGR2:FGFR2:IGF2:OVOL1:FOSL1:PAX9:SMAD3:TOX3:ATAD5:CBX8:LYL1:SSBP4:ELL:DLX2:CHEK2:XBP1:PLA2G6:MAFF:MKL1:ZBTB38:TLR1:TLR6:TERT:EBF1:ABT1:HIST1H1B:HSF2:ESR1:HNF4G	http://www.gsea-msigdb.org/gsea/msigdb/cards/GO_POSITIVE_REGULATION_OF_BIOSYNTHETIC_PROCESS
GO Biological Process	GO_REGULATION_OF_INTRACELLULAR_SIGNAL_TRANSDUCTION	1772	33	1.65105e-05	0.0239431	LURAP1:EFNA1:MUC1:GBA:ASH1L:ARHGEF2:GDI2:PIP4K2A:FGFR2:PIDD:IGF2:RHOD:CSK:ATAD5:CRHR1:MAPT:NDUFA13:GIPR:BCL2L11:CASP8:CHEK2:XBP1:PLA2G6:SGSM3:ITPR1:NEK10:RASA2:TLR6:MAP3K1:SETD9:ARRDC3:RANBP9:ESR1	http://www.gsea-msigdb.org/gsea/msigdb/cards/GO_REGULATION_OF_INTRACELLULAR_SIGNAL_TRANSDUCTION
GO Biological Process	GO_NEGATIVE_REGULATION_OF_INTRACELLULAR_SIGNAL_TRANSDUCTION	489	15	2.07869e-05	0.0239431	EFNA1:MUC1:GBA:ASH1L:ARHGEF2:CSK:ATAD5:NDUFA13:CASP8:XBP1:ITPR1:RASA2:ARRDC3:RANBP9:ESR1	http://www.gsea-msigdb.org/gsea/msigdb/cards/GO_NEGATIVE_REGULATION_OF_INTRACELLULAR_SIGNAL_TRANSDUCTION
GO Biological Process	GO_REGULATION_OF_CELL_CYCLE_PHASE_TRANSITION	436	14	2.39369e-05	0.0239431	CDKN2C:MUC1:PIDD:OVOL1:RAD51B:CYP1A1:ATAD5:STXBP4:CHEK2:NEK10:PSMD6:FAM175A:TERT:AKAP9	http://www.gsea-msigdb.org/gsea/msigdb/cards/GO_REGULATION_OF_CELL_CYCLE_PHASE_TRANSITION
GO Biological Process	GO_POSITIVE_REGULATION_OF_CELL_CYCLE	384	13	2.7267e-05	0.0239431	MUC1:FGFR2:PIDD:IGF2:OVOL1:FOSL1:RAD51B:CYP1A1:ATAD5:STXBP4:BCL2L11:CHEK2:TERT	http://www.gsea-msigdb.org/gsea/msigdb/cards/GO_POSITIVE_REGULATION_OF_CELL_CYCLE
GO Biological Process	GO_MITOTIC_CELL_CYCLE	966	22	2.73819e-05	0.0239431	CDKN2C:DCLRE1B:MUC1:MSTO1:ARHGEF2:PIDD:IGF2:OVOL1:CFL1:MUS81:RAD51B:SMAD3:CYP1A1:PRC1:ATAD5:TOM1L1:MAU2:TTC28:CHEK2:PSMD6:TERT:AKAP9	http://www.gsea-msigdb.org/gsea/msigdb/cards/GO_MITOTIC_CELL_CYCLE
GO Biological Process	GO_REGULATION_OF_MITOTIC_CELL_CYCLE	629	17	2.93181e-05	0.0239431	CDKN2C:DCLRE1B:MUC1:PIDD:IGF2:OVOL1:MUS81:RAD51B:SMAD3:CYP1A1:ATAD5:TOM1L1:TTC28:CHEK2:PSMD6:TERT:AKAP9	http://www.gsea-msigdb.org/gsea/msigdb/cards/GO_REGULATION_OF_MITOTIC_CELL_CYCLE
GO Biological Process	GO_CELL_CYCLE	1778	32	4.39532e-05	0.0323056	RAD54L:CDKN2C:DCLRE1B:MUC1:MSTO1:YY1AP1:ARHGEF2:FGFR2:PIDD:IGF2:OVOL1:CFL1:MUS81:FOSL1:RAD51B:SMAD3:CYP1A1:PRC1:ATAD5:TOM1L1:STXBP4:MAU2:BCL2L11:TTC28:CHEK2:SGSM3:NEK10:PSMD6:FAM175A:TERT:AKAP9:ZNF703	http://www.gsea-msigdb.org/gsea/msigdb/cards/GO_CELL_CYCLE
GO Biological Process	GO_POSITIVE_REGULATION_OF_TRANSCRIPTION_BY_RNA_POLYMERASE_II	1166	24	5.83227e-05	0.0371695	HFE2:MUC1:ASH1L:ARHGEF2:MLLT10:EGR2:FGFR2:IGF2:OVOL1:FOSL1:PAX9:SMAD3:SSBP4:ELL:DLX2:XBP1:MAFF:MKL1:ZBTB38:TERT:EBF1:HSF2:ESR1:HNF4G	http://www.gsea-msigdb.org/gsea/msigdb/cards/GO_POSITIVE_REGULATION_OF_TRANSCRIPTION_BY_RNA_POLYMERASE_II
GO Biological Process	GO_RESPONSE_TO_OXYGEN_CONTAINING_COMPOUND	1571	29	6.7296e-05	0.0371695	PIK3R3:GBA:CLK2:HCN3:PKLR:ARHGEF2:EGR2:FGFR2:IGF2:CFL1:FOSL1:CYP1A1:CSK:CRHR1:MAPT:STXBP4:CBX8:NDUFA13:GIPR:CASP8:CHEK2:XBP1:PLA2G6:TGFBR2:TLR6:ESR1:AKAP9:STC1:ZNF703	http://www.gsea-msigdb.org/gsea/msigdb/cards/GO_RESPONSE_TO_OXYGEN_CONTAINING_COMPOUND
GO Biological Process	GO_POSITIVE_REGULATION_OF_RNA_BIOSYNTHETIC_PROCESS	1578	29	7.27864e-05	0.0371695	HFE2:MUC1:ASH1L:ARHGEF2:MLLT10:EGR2:FGFR2:IGF2:OVOL1:FOSL1:PAX9:SMAD3:TOX3:LYL1:SSBP4:ELL:DLX2:CHEK2:XBP1:MAFF:MKL1:ZBTB38:TERT:EBF1:ABT1:HIST1H1B:HSF2:ESR1:HNF4G	http://www.gsea-msigdb.org/gsea/msigdb/cards/GO_POSITIVE_REGULATION_OF_RNA_BIOSYNTHETIC_PROCESS
GO Biological Process	GO_POSITIVE_REGULATION_OF_PROTEIN_METABOLIC_PROCESS	1579	29	7.36029e-05	0.0371695	PIK3R3:NSUN4:EFNA1:MUC1:GBA:ARHGEF2:FGFR2:PIDD:IGF2:SMAD3:CSK:MAPT:TOM1L1:NDUFA13:BCL2L11:CASP8:TNP1:CHEK2:PLA2G6:NEK10:TGFBR2:TLR1:TLR6:MAP3K1:ATG10:ARRDC3:HIST1H1B:AKAP9:ANKIB1	http://www.gsea-msigdb.org/gsea/msigdb/cards/GO_POSITIVE_REGULATION_OF_PROTEIN_METABOLIC_PROCESS
GO Biological Process	GO_POSITIVE_REGULATION_OF_GENE_EXPRESSION	1914	33	7.58562e-05	0.0371695	PIK3R3:NSUN4:HFE2:SLC50A1:MUC1:ASH1L:ARHGEF2:MLLT10:EGR2:FGFR2:IGF2:OVOL1:FOSL1:PAX9:SMAD3:TOX3:LYL1:SSBP4:ELL:DLX2:TNP1:CHEK2:XBP1:MAFF:MKL1:ZBTB38:TLR6:TERT:EBF1:HIST1H1B:HSF2:ESR1:HNF4G	http://www.gsea-msigdb.org/gsea/msigdb/cards/GO_POSITIVE_REGULATION_OF_GENE_EXPRESSION
GO Biological Process	GO_GLAND_DEVELOPMENT	434	13	9.47393e-05	0.0435209	MTX1:ASH1L:FGFR2:IGF2:NTN4:SMAD3:CYP1A1:CRHR1:BCL2L11:XBP1:TGFBR2:ESR1:ZNF703	http://www.gsea-msigdb.org/gsea/msigdb/cards/GO_GLAND_DEVELOPMENT
GO Biological Process	GO_MULTI_MULTICELLULAR_ORGANISM_PROCESS	216	9	0.000102529	0.0443289	ASH1L:FOSL1:CYP1A1:CRHR1:PLA2G6:MAFF:TGFBR2:ESR1:STC1	http://www.gsea-msigdb.org/gsea/msigdb/cards/GO_MULTI_MULTICELLULAR_ORGANISM_PROCESS
GWAScatalog	Breast cancer	206	64	2.41235e-84	4.37842e-81	PEX14:KLHDC7A:PIK3R3:DCLRE1B:TRIM46:MLLT10:FGFR2:PIDD:LSP1:OVOL1:CFL1:SNX32:MUS81:NTN4:LSP1:PAX9:RAD51B:CCDC88C:CYP1A1:PRC1:TOX3:AMFR:ATAD5:KANSL1:COX11:CHST9:SSBP4:ISYNA1:ELL:GATAD2A:KCNN4:LYPD5:ZNF283:GIPR:BCL2L11:DLX2:CDCA7:CASP8:ALS2CR12:DIRC3:CHEK2:PLA2G6:APOBEC3A:APOBEC3B:MKL1:ITPR1:NEK10:SLC4A7:TGFBR2:VGLL3:CMSS1:ZBTB38:HELQ:TERT:MRPS30:MAP3K1:ATG10:ARRDC3:HSPA4:EBF1:RANBP9:L3MBTL3:ESR1:AK…
GWAScatalog	Body fat distribution (leg fat ratio)	224	31	1.4617e-28	1.32649e-25	EFNA1:SLC50A1:DPM3:TRIM46:MUC1:THBS3:MTX1:GBA:FAM189B:SCAMP3:CLK2:HCN3:PKLR:FDPS:RUSC1:ASH1L:MSTO1:YY1AP1:DAP3:RIT1:ARHGEF2:CCDC91:SMAD3:TM6SF2:SUGP1:MAU2:GATAD2A:NDUFA13:ZBTB38:RASA2:ESR1
GWAScatalog	Body fat distribution (trunk fat ratio)	237	31	8.68968e-28	5.25726e-25	EFNA1:SLC50A1:DPM3:TRIM46:MUC1:THBS3:MTX1:GBA:FAM189B:SCAMP3:CLK2:HCN3:PKLR:FDPS:RUSC1:ASH1L:MSTO1:YY1AP1:DAP3:RIT1:ARHGEF2:CCDC91:SMAD3:TM6SF2:SUGP1:MAU2:GATAD2A:NDUFA13:ZBTB38:RASA2:ESR1
GWAScatalog	Crohn's disease	627	28	7.66937e-13	3.47998e-10	PHTF1:DCLRE1B:EFNA1:SLC50A1:DPM3:TRIM46:MUC1:THBS3:MTX1:GBA:FAM189B:SCAMP3:CLK2:HCN3:PKLR:FDPS:RUSC1:ASH1L:MSTO1:YY1AP1:DAP3:RIT1:ARHGEF2:ADO:SMAD3:ZBTB38:SLC22A5:C5orf56
GWAScatalog	Mammographic density (dense area)	14	7	9.5037e-12	3.44984e-09	LSP1:TNNT3:LSP1:PLA2G6:TMEM184B:SGSM3:MKL1:ESR1
GWAScatalog	Inflammatory bowel disease	728	28	2.63743e-11	7.97823e-09	EFNA1:SLC50A1:DPM3:TRIM46:MUC1:THBS3:MTX1:GBA:FAM189B:SCAMP3:CLK2:HCN3:PKLR:FDPS:RUSC1:ASH1L:MSTO1:YY1AP1:DAP3:RIT1:ARHGEF2:ADO:LSP1:SNX32:FOSL1:LSP1:SMAD3:SLC22A5:C5orf56
GWAScatalog	Breast size	76	11	4.54561e-11	1.17861e-08	PEX14:ADO:CCDC91:NTN4:CHEK2:HSCB:CCDC117:SGSM3:MKL1:ESR1:ZNF703
GWAScatalog	Caffeine consumption	15	6	1.65646e-09	3.7581e-07	EDC3:CYP1A1:CSK:CPLX3:ULK3:SCAMP2
GWAScatalog	Bipolar II disorder	18	6	6.01462e-09	1.21295e-06	HAPLN4:TM6SF2:SUGP1:MAU2:GATAD2A:NDUFA13
GWAScatalog	Estimated glomerular filtration rate	515	20	1.89246e-08	3.43481e-06	KLHDC7A:PIK3R3:TRIM46:MUC1:MTX1:IGF2:SMAD3:CYP1A1:KCTD1:TNP1:MAFF:MKL1:TGFBR2:ATXN7:PSMD6:ZBTB38:MRPS30:L3MBTL3:STC1:HNF4G
GWAScatalog	Prostate cancer	349	16	5.66223e-08	9.34269e-06	PEX14:EFNA1:SLC50A1:DPM3:IGF2:PAX9:RAD51B:BCL2L11:CDCA7:CASP8:TTC28:CHEK2:VGLL3:ZBTB38:TERT:TRIM31
GWAScatalog	Esophageal squamous cell carcinoma	15	5	1.19113e-07	1.80158e-05	CASP8:ALS2CR12:CHEK2:CCDC117:XBP1
GWAScatalog	Breast cancer (estrogen-receptor negative)	29	6	1.4236e-07	1.98757e-05	PEX14:LSP1:LSP1:TOX3:TERT:L3MBTL3:ESR1
GWAScatalog	Cancer (pleiotropy)	16	5	1.72059e-07	2.11543e-05	MTX1:FGFR2:RAD51B:NEK10:TERT
GWAScatalog	Helicobacter pylori serologic status	7	4	1.74829e-07	2.11543e-05	TLR10:TLR1:TLR6:FAM114A1
GWAScatalog	Diastolic blood pressure (cigarette smoking interaction)	55	7	4.18358e-07	4.74575e-05	LSP1:TNNT3:LSP1:CYP1A1:CSK:ULK3:SLC4A7:EBF1
GWAScatalog	Systolic blood pressure (cigarette smoking interaction)	60	7	7.68121e-07	8.20082e-05	LSP1:TNNT3:LSP1:CYP1A1:CSK:ULK3:SLC4A7:EBF1
GWAScatalog	Allergic sensitization	43	6	1.65471e-06	0.00016685	OVOL1:SNX32:TLR10:TLR1:TLR6:FAM114A1
GWAScatalog	Diastolic blood pressure	626	19	1.85559e-06	0.000177257	PIK3R3:ADO:LSP1:TNNT3:NTN4:LSP1:CYP1A1:CSK:CPLX3:ULK3:ATAD5:HSCB:SLC4A7:ATXN7:ZBTB38:SLC22A5:C5orf56:HSPA4:EBF1:ESR1
GWAScatalog	Allergic disease (asthma, hay fever or eczema)	275	12	4.51078e-06	0.000409353	AP5B1:OVOL1:PPP2R1B:RAD51B:SMAD3:BCL2L11:RASA2:TLR10:TLR1:TLR6:FAM114A1:C5orf56
GWAScatalog	Pancreatic cancer	116	8	6.93295e-06	0.000599205	TTC28:CHEK2:HSCB:CCDC117:XBP1:TERT:LINC-PINT:HNF4G
GWAScatalog	Bipolar I disorder	84	7	7.5836e-06	0.000608881	HAPLN4:TM6SF2:SUGP1:MAU2:GATAD2A:NDUFA13:MKL1
GWAScatalog	Lung cancer	197	10	7.71585e-06	0.000608881	CSK:CDCA7:CHEK2:TERT:BTN3A1:ABT1:PGBD1:ZSCAN12:ZSCAN23:LINC-PINT
GWAScatalog	BRCA1/2-negative high-risk breast cancer	16	4	8.56032e-06	0.000647374	FGFR2:NTN4:TOX3:ESR1
GWAScatalog	Asthma or allergic disease (pleiotropy)	162	9	1.07717e-05	0.000775038	PPP2R1B:RAD51B:SMAD3:TLR10:TLR1:TLR6:FAM114A1:SLC22A5:C5orf56
GWAScatalog	Systolic blood pressure	775	20	1.11025e-05	0.000775038	ADO:FGFR2:LSP1:TNNT3:LSP1:CYP1A1:CSK:CPLX3:ULK3:KANSL1:GIPR:TTC28:HSCB:ITPR1:SLC4A7:TGFBR2:ZBTB38:TERT:EBF1:ESR1:HNF4G
GWAScatalog	Gastric adenocarcinoma (histologically verified)	6	3	1.19286e-05	0.000801869	MUC1:MTX1:HCN3
GWAScatalog	Asthma (childhood onset)	257	11	1.36023e-05	0.000881722	AP5B1:OVOL1:RAD51B:SMAD3:BCL2L11:ZBTB38:TLR10:TLR1:TLR6:SLC22A5:C5orf56
GWAScatalog	Idiopathic pulmonary fibrosis	18	4	1.42018e-05	0.000882698	CRHR1:MAPT:KANSL1:TERT
GWAScatalog	Subcutaneous adipose tissue	62	6	1.459e-05	0.000882698	MLLT10:GIPR:FBXO46:ARRDC3:HSF2:STC1
GWAScatalog	Systolic blood pressure x smoking status (ever vs never) interaction (2df test)	94	7	1.59535e-05	0.000934051	LSP1:TNNT3:AP5B1:OVOL1:LSP1:ULK3:SCAMP2:SLC4A7
GWAScatalog	Self-reported allergy	39	5	1.9345e-05	0.00109723	PEX14:SMAD3:TLR10:TLR1:TLR6
GWAScatalog	Pulse pressure x alcohol consumption interaction (2df test)	45	5	3.93862e-05	0.00216624	LSP1:TNNT3:LSP1:NEK10:SLC4A7:EBF1
GWAScatalog	Diastolic blood pressure x alcohol consumption interaction (2df test)	75	6	4.36048e-05	0.00227579	ADO:LSP1:LSP1:SCAMP2:NEK10:SLC4A7:EBF1
GWAScatalog	Asthma (age of onset)	46	5	4.38858e-05	0.00227579	AP5B1:OVOL1:TLR10:TLR1:TLR6
GWAScatalog	Systolic blood pressure x smoking status (current vs non-current) interaction (2df test)	111	7	4.68737e-05	0.00236321	LSP1:TNNT3:AP5B1:OVOL1:LSP1:ULK3:SCAMP2:SLC4A7
GWAScatalog	Male-pattern baldness	251	10	6.1603e-05	0.00302188	PEX14:CDKN2C:CRHR1:MAPT:KANSL1:LRRC37A2:CDCA7:ZBTB38:RASA2:EBF1
GWAScatalog	Pulse pressure	671	17	6.52952e-05	0.0031187	CDKN2C:LSP1:LSP1:SMAD3:KANSL1:ELL:GATAD2A:GIPR:CYBRD1:TNP1:SLC4A7:CMSS1:EBF1:PGBD1:HSF2:ESR1:CYP51A1:HNF4G
GWAScatalog	Bladder cancer	27	4	7.67086e-05	0.0035699	LSP1:LSP1:CBX6:APOBEC3A:TERT
GWAScatalog	Asthma	322	11	0.000105296	0.00477779	PEX14:AP5B1:OVOL1:RAD51B:SMAD3:BCL2L11:CDCA7:ZBTB38:TLR1:SLC22A5:C5orf56
GWAScatalog	Uterine fibroids	56	5	0.000114157	0.00505353	MKL1:ITPR1:NEK10:SLC4A7:TERT
GWAScatalog	Gastric cancer	12	3	0.000126351	0.00546019	MUC1:MTX1:HCN3
GWAScatalog	Mean arterial pressure	132	7	0.000139998	0.00590921	LSP1:TNNT3:LSP1:CSK:ULK3:XBP1:NEK10:SLC4A7
GWAScatalog	Thyroid cancer	13	3	0.000163228	0.00673314	SMAD3:DIRC3:TERT
GWAScatalog	Triglyceride levels	140	7	0.000201514	0.00812773	EGR2:TM6SF2:PLA2G6:MAFF:MAP3K1:HSPA4:EBF1
GWAScatalog	Neutrophil percentage of white cells	101	6	0.00022859	0.00901935	ULK3:ATAD5:KANSL1:BCL2L11:ALS2CR12:TERT
GWAScatalog	Systolic blood pressure x alcohol consumption (light vs heavy) interaction (2df test)	36	4	0.000242507	0.00936491	LSP1:LSP1:CSK:SLC4A7:EBF1
GWAScatalog	Monocyte percentage of white cells	152	7	0.000333037	0.012593	LSP1:LSP1:SCAMP2:LRRC25:KCNN4:BCL2L11:RASA2:EBF1
GWAScatalog	Urinary albumin-to-creatinine ratio in non-diabetics	18	3	0.000451319	0.0167172	TRIM46:MUC1:THBS3
GWAScatalog	DNA methylation (variation)	19	3	0.000532591	0.019333	IGF2:OVOL1:CFL1
GWAScatalog	Birth weight	272	9	0.000563137	0.0200411	RIT1:IGF2:SNX32:EFEMP2:ATAD5:MAFF:EBF1:L3MBTL3:ESR1
GWAScatalog	Urate levels	80	5	0.000609316	0.0212675	TRIM46:PKLR:OVOL1:STC1:HNF4G
GWAScatalog	Urinary albumin-to-creatinine ratio	21	3	0.000721901	0.0247217	MUC1:THBS3:CYP1A1
GWAScatalog	Type 2 diabetes	470	12	0.000736951	0.0247697	FGFR2:IGF2:PRC1:TM6SF2:SUGP1:GATAD2A:GIPR:BCL2L11:ATXN7:PSMD6:PARP8:MAP3K1
GWAScatalog	Acne (severe)	175	7	0.000772563	0.0254946	AP5B1:OVOL1:CFL1:SNX32:MUS81:EFEMP2:FOSL1
GWAScatalog	Height	838	17	0.000861103	0.027909	RHOD:CCDC91:PAX9:RAD51B:SMAD3:ATAD5:TEFM:GATAD2A:TNP1:ADSL:SGSM3:MKL1:ZBTB38:RASA2:SLC22A5:L3MBTL3:ESR1
GWAScatalog	Non-cardia gastric cancer	6	2	0.00105773	0.0319963	MUC1:ASH1L
GWAScatalog	Breast cancer in BRCA2 mutation carriers	6	2	0.00105773	0.0319963	FGFR2:TOX3
GWAScatalog	Dementia with Lewy bodies	6	2	0.00105773	0.0319963	GBA:ASH1L
GWAScatalog	Percent mammographic density	6	2	0.00105773	0.0319963	PLA2G6:TMEM184B
GWAScatalog	Diastolic blood pressure x smoking status (ever vs never) interaction (2df test)	92	5	0.00114819	0.0341635	LSP1:TNNT3:LSP1:ULK3:SCAMP2:SLC4A7
GWAScatalog	Alopecia areata	94	5	0.00126421	0.0370087	PHTF1:DCLRE1B:ADO:EGR2:BCL2L11
GWAScatalog	Granulocyte percentage of myeloid white cells	141	6	0.00133576	0.0384825	LSP1:LSP1:SCAMP2:ATAD5:KCNN4:BCL2L11:RASA2
GWAScatalog	Nevus count or cutaneous melanoma	26	3	0.00136776	0.0387887	CASP8:PLA2G6:TERT
GWAScatalog	Intrinsic epigenetic age acceleration	7	2	0.00147252	0.0393034	STXBP4:TERT
GWAScatalog	Serum prostate-specific antigen levels	7	2	0.00147252	0.0393034	FGFR2:TERT
GWAScatalog	Intracranial volume	7	2	0.00147252	0.0393034	CRHR1:MAPT
GWAScatalog	Conduct disorder (maternal expressed emotions interaction)	7	2	0.00147252	0.0393034	RIT1:PPM1K
GWAScatalog	Heel bone mineral density	807	16	0.00154351	0.0406011	PEX14:THBS3:CCDC91:RAD51B:SMAD3:ISYNA1:BCL2L11:CYBRD1:DIRC3:XBP1:TGFBR2:ZBTB38:HSPA4:EBF1:L3MBTL3:ESR1
GWAScatalog	Blond vs. brown/black hair color	149	6	0.00176945	0.0458793	PEX14:OVOL1:RAD51B:ZBTB38:MAP3K1:LINC-PINT
GWAScatalog	Offspring birth weight	150	6	0.00183037	0.0460202	SMAD3:CSK:ZBTB38:EBF1:L3MBTL3:ESR1
GWAScatalog	Asthma onset (childhood vs adult)	62	4	0.00193347	0.0460202	AP5B1:OVOL1:SMAD3:TLR1
GWAScatalog	Disrupted circadian rhythm (low relative amplitude of rest-activity cycles)	8	2	0.00195237	0.0460202	AKAP9:ANKIB1
GWAScatalog	Acute urticaria and angioedema (non-steroidal anti-inflammatory drug-induced)	8	2	0.00195237	0.0460202	RAD51B:AKAP9
GWAScatalog	Breast Cancer in BRCA1 mutation carriers	8	2	0.00195237	0.0460202	TERT:ESR1
GWAScatalog	Systemic sclerosis (anti-topoisomerase-positive)	8	2	0.00195237	0.0460202	TLR10:TLR1
GWAScatalog	Esophageal cancer (squamous cell)	8	2	0.00195237	0.0460202	CHEK2:XBP1
GWAScatalog	Mean arterial pressure x alcohol consumption interaction (2df test)	63	4	0.00205098	0.0477248	LSP1:LSP1:NEK10:SLC4A7:EBF1
GWAScatalog	Diastolic blood pressure x smoking status (current vs non-current) interaction (2df test)	106	5	0.00215052	0.0494076	LSP1:TNNT3:LSP1:ULK3:SCAMP2:SLC4A7
Chemical_and_Genetic_pertubation	NIKOLSKY_BREAST_CANCER_1Q21_AMPLICON	38	15	6.77503e-22	2.23712e-18	EFNA1:SLC50A1:DPM3:TRIM46:MUC1:THBS3:MTX1:GBA:FAM189B:SCAMP3:CLK2:HCN3:PKLR:FDPS:RUSC1	http://www.gsea-msigdb.org/gsea/msigdb/cards/NIKOLSKY_BREAST_CANCER_1Q21_AMPLICON
Chemical_and_Genetic_pertubation	GRAESSMANN_APOPTOSIS_BY_DOXORUBICIN_DN	1715	35	1.13832e-06	0.00187937	PEX14:RAD54L:NSUN4:FAAH:FDPS:ASH1L:MLLT10:ATE1:NSMCE4A:PPP2R1B:CCDC91:RAD51B:SMEK1:RCCD1:TEFM:MAPT:KANSL1:TOM1L1:CBX8:KCTD1:CDCA7:TTC28:CHEK2:XBP1:CBX6:MKL1:ITPR1:ATXN7:TLR6:MAP3K1:ATG10:HSPA4:ZSCAN12:CYP51A1:STC1	http://www.gsea-msigdb.org/gsea/msigdb/cards/GRAESSMANN_APOPTOSIS_BY_DOXORUBICIN_DN
Chemical_and_Genetic_pertubation	PATIL_LIVER_CANCER	653	18	1.30346e-05	0.0143467	CDKN2C:FAM72B:EFNA1:FAM189B:SCAMP3:CLK2:FDPS:RUSC1:MSTO1:YY1AP1:CDCA7:CCDC117:BAIAP2L2:ADSL:HSF2:ANKIB1:PEG10:STC1	http://www.gsea-msigdb.org/gsea/msigdb/cards/PATIL_LIVER_CANCER
Chemical_and_Genetic_pertubation	BENPORATH_PROLIFERATION	147	8	3.8851e-05	0.0241066	RAD54L:DAP3:RIT1:GDI2:PRC1:CDCA7:APOBEC3B:CMSS1	http://www.gsea-msigdb.org/gsea/msigdb/cards/BENPORATH_PROLIFERATION
Chemical_and_Genetic_pertubation	NIKOLSKY_BREAST_CANCER_7Q21_Q22_AMPLICON	75	6	4.36048e-05	0.0241066	AKAP9:CYP51A1:KRIT1:ANKIB1:SGCE:PEG10	http://www.gsea-msigdb.org/gsea/msigdb/cards/NIKOLSKY_BREAST_CANCER_7Q21_Q22_AMPLICON
Chemical_and_Genetic_pertubation	DOANE_RESPONSE_TO_ANDROGEN_DN	241	10	4.38037e-05	0.0241066	RAD54L:CDKN2C:PIDD:PAX9:SMEK1:SMAD3:CYBRD1:APOBEC3B:ITPR1:AKAP9	http://www.gsea-msigdb.org/gsea/msigdb/cards/DOANE_RESPONSE_TO_ANDROGEN_DN
Chemical_and_Genetic_pertubation	ZHENG_BOUND_BY_FOXP3	477	14	6.33234e-05	0.0298705	HFE2:GDI2:PIP4K2A:SMAD3:MKL1:TGFBR2:ATXN7:TLR6:PARP8:MAP3K1:ABT1:PGBD1:L3MBTL3:SGCE	http://www.gsea-msigdb.org/gsea/msigdb/cards/ZHENG_BOUND_BY_FOXP3
GO_cc	GO_CHROMOSOME	1051	23	3.31205e-05	0.0331536	DCLRE1B:MUC1:ASH1L:YY1AP1:NSMCE4A:RAD51B:SMAD3:RCCD1:ATAD5:KANSL1:CBX8:ELL:MAU2:GATAD2A:TNP1:CHEK2:CBX6:THOC7:ZBTB38:TERT:HIST1H2BN:HIST1H1B:ESR1	http://www.gsea-msigdb.org/gsea/msigdb/cards/GO_CHROMOSOME
Immunologic_signatures	GSE27241_WT_VS_RORGT_KO_TH17_POLARIZED_CD4_TCELL_TREATED_WITH_DIGOXIN_DN	190	10	5.60763e-06	0.0273204	PIP4K2A:EGR2:LSP1:MUS81:LSP1:VPS33B:KCTD1:BCL2L11:XBP1:MAFF:SGCE	http://www.gsea-msigdb.org/gsea/msigdb/cards/GSE27241_WT_VS_RORGT_KO_TH17_POLARIZED_CD4_TCELL_TREATED_WITH_DIGOXIN_DN
Curated_gene_sets	NIKOLSKY_BREAST_CANCER_1Q21_AMPLICON	38	15	6.77503e-22	3.72695e-18	EFNA1:SLC50A1:DPM3:TRIM46:MUC1:THBS3:MTX1:GBA:FAM189B:SCAMP3:CLK2:HCN3:PKLR:FDPS:RUSC1	http://www.gsea-msigdb.org/gsea/msigdb/cards/NIKOLSKY_BREAST_CANCER_1Q21_AMPLICON
Curated_gene_sets	GRAESSMANN_APOPTOSIS_BY_DOXORUBICIN_DN	1715	35	1.13832e-06	0.00313096	PEX14:RAD54L:NSUN4:FAAH:FDPS:ASH1L:MLLT10:ATE1:NSMCE4A:PPP2R1B:CCDC91:RAD51B:SMEK1:RCCD1:TEFM:MAPT:KANSL1:TOM1L1:CBX8:KCTD1:CDCA7:TTC28:CHEK2:XBP1:CBX6:MKL1:ITPR1:ATXN7:TLR6:MAP3K1:ATG10:HSPA4:ZSCAN12:CYP51A1:STC1	http://www.gsea-msigdb.org/gsea/msigdb/cards/GRAESSMANN_APOPTOSIS_BY_DOXORUBICIN_DN
Curated_gene_sets	PATIL_LIVER_CANCER	653	18	1.30346e-05	0.0239011	CDKN2C:FAM72B:EFNA1:FAM189B:SCAMP3:CLK2:FDPS:RUSC1:MSTO1:YY1AP1:CDCA7:CCDC117:BAIAP2L2:ADSL:HSF2:ANKIB1:PEG10:STC1	http://www.gsea-msigdb.org/gsea/msigdb/cards/PATIL_LIVER_CANCER
Curated_gene_sets	BENPORATH_PROLIFERATION	147	8	3.8851e-05	0.0401607	RAD54L:DAP3:RIT1:GDI2:PRC1:CDCA7:APOBEC3B:CMSS1	http://www.gsea-msigdb.org/gsea/msigdb/cards/BENPORATH_PROLIFERATION
Curated_gene_sets	NIKOLSKY_BREAST_CANCER_7Q21_Q22_AMPLICON	75	6	4.36048e-05	0.0401607	AKAP9:CYP51A1:KRIT1:ANKIB1:SGCE:PEG10	http://www.gsea-msigdb.org/gsea/msigdb/cards/NIKOLSKY_BREAST_CANCER_7Q21_Q22_AMPLICON
Curated_gene_sets	DOANE_RESPONSE_TO_ANDROGEN_DN	241	10	4.38037e-05	0.0401607	RAD54L:CDKN2C:PIDD:PAX9:SMEK1:SMAD3:CYBRD1:APOBEC3B:ITPR1:AKAP9	http://www.gsea-msigdb.org/gsea/msigdb/cards/DOANE_RESPONSE_TO_ANDROGEN_DN
Curated_gene_sets	PID_MYC_ACTIV_PATHWAY	78	6	5.44589e-05	0.042797	FOSL1:SMAD3:CDCA7:TERT:HSPA4:PEG10	http://www.gsea-msigdb.org/gsea/msigdb/cards/PID_MYC_ACTIV_PATHWAY
Curated_gene_sets	ZHENG_BOUND_BY_FOXP3	477	14	6.33234e-05	0.0435427	HFE2:GDI2:PIP4K2A:SMAD3:MKL1:TGFBR2:ATXN7:TLR6:PARP8:MAP3K1:ABT1:PGBD1:L3MBTL3:SGCE	http://www.gsea-msigdb.org/gsea/msigdb/cards/ZHENG_BOUND_BY_FOXP3
Oncogenic_signatures	STK33_UP	279	10	0.000147221	0.0278248	RIT1:EGR2:LRRC25:CYBRD1:MAFF:TLR10:TLR1:TLR6:ARRDC3:STC1	http://www.gsea-msigdb.org/gsea/msigdb/cards/STK33_UP
TF_targets	RYTTCCTG_ETS2_B	1109	25	8.86803e-06	0.0054095	ASH1L:YY1AP1:DAP3:ARHGEF2:MLLT10:PIP4K2A:FGFR2:LSP1:FOSL1:RHOD:CCDC91:LSP1:SMAD3:AMFR:KANSL1:TOM1L1:LYL1:SSBP4:GATAD2A:KCNN4:CASP8:ITPR1:TGFBR2:RASA2:PARP8:KRIT1	http://www.gsea-msigdb.org/gsea/msigdb/cards/RYTTCCTG_ETS2_B
TF_targets	TEF1_Q6	225	10	2.44417e-05	0.00745473	CDKN2C:DPM3:MUC1:THBS3:MTX1:SKIDA1:EGR2:FGFR2:OVOL1:PPP2R1B	http://www.gsea-msigdb.org/gsea/msigdb/cards/TEF1_Q6
*adjP, FDR-adjusted p-value

[truncated: 1 more sheets: TABLE S10]
